# Supplementary material for: Retinoic Acid Reprograms Mast Cells Toward a Proinflammatory State to Enhance Antitumor Immunity
Source: Adv Sci (Weinh). 2025 Nov 27;13(6):e09340. doi: 10.1002/advs.202509340 (PMC12866796; doi:10.1002/advs.202509340)
Supplement: Supplementary file 2 — Supporting Information [file ADVS-13-e09340-s001.zip]

Archive with 11 entries (11 files):
- Mast_Sup5_revised.pdf
- Mast_Sup6_revised.pdf
- Mast_Sup7_revised.pdf
- Mast_Sup8_revised.pdf
- Mast_Sup9_revised.pdf
- Mast_Sup10_revised.pdf
- Mast_Sup11_revised.pdf
- Mast_Sup1_revised.pdf
- Mast_Sup2_revised.pdf
- Mast_Sup3_revised.pdf
- Mast_Sup4_revised.pdf
