# Supplementary material for: Retinoic Acid Reprograms Mast Cells Toward a Proinflammatory State to Enhance Antitumor Immunity
Source: Adv Sci (Weinh). 2025 Nov 27;13(6):e09340. doi: 10.1002/advs.202509340 (PMC12866796; doi:10.1002/advs.202509340)
Supplement: Supplementary file 3 — Supporting Information [file ADVS-13-e09340-s002.zip › Supplemental Table 3.xlsx]

## Sheet: HNSCC
Table S1. Baseline characteristics of HNSCC patients
Characteristic	Pathological response		P value
	R ( pCR + MPR) (n=23)	NR (pPR + pNR) (n=27)
Age			0.797
Median, range	54 (33-68)	57 (37-73)
Sex			0.779
Female	9 (42.9%)	12 (57.1%)
Male	14 (48.3%)	15 (51.7%)
Smoking status			0.596
Current	11 (40.7%)	16 (59.3%)
Former	2 (40.0%)	3 (60.0%)
Non-smoker	10 (55.6%)	8 (44.4%)
Tumor site			0.608
Tongue	13 (54.2%)	11 (45.8%)
Buccal mucosa	1 (16.7%)	5 (83.3%)
Floor of mouth	2 (66.7%)	1 (33.3%)
Gingiva	4 (40.0%)	6 (60.0%)
Hard palate	2 (50.0%)	2 (50.0%)
Oropharynx	1 (33.3%)	2 (66.7%)
Clinical T stage			0.184
T1+T2	7 (63.6%)	4 (36.4%)
T3+T4	16 (41.0%)	23 (59.0%)
Clinical N stage			0.266
N0	13 (54.2%)	11 (45.8%)
N+	10 (38.5%)	16 (61.5%)
Clinical disease stage			0.321
II	6 (66.7%)	3 (33.3%)
III	5 (50.0%)	5 (50.0%)
IV	12 (38.7%)	19 (61.3%)
PD-L1 expression (CPS)			0.053
<20	5 (27.8%)	13 (72.2%)
≥20	18 (56.3%)	14 (43.7%)
P16			0.599
+	3 (37.5%)	5 (62.5%)
-	20 (47.6%)	22 (52.4%)
CPS: Combined Positive Score; pCR: Pathological complete response; MPR: Major Pathological Response, ≤10% viable tumor; pPR: Pathological partial Response, >10 to ≤50% viable tumor; pNR: Pathologic non-response , >50% viable tumor; R: Responders; NR: Non-Responders.

## Sheet: LC
Table S2. Baseline characteristics of LC patients
Characteristic	Radiographic response		P value
	R (CR+PR) (n=14)	NR (SD+PD) (n=18)
Age			0.722
Median, range	58 (51-75)	62 (54-80)
Sex			0.957
Female	3 (42.9%)	4 (57.1%)
Male	11 (44.0%)	14 (56.0%)
Smoking status			0.642
Current	12 (48.0%)	13 (52.0%)
Former	1 (33.3%)	2 (66.7%)
Non-smoker	1 (25.0%)	3 (75.0%)
Histology			0.854
Squamous	12 (44.4%)	15 (55.6%)
Adenocarcinoma	2 (40.0%)	3 (60.0%)
SCLC	0	0
Clinical disease stage			0.421
II	4 (57.1%)	3 (42.9%)
III	8 (47.1%)	9 (52.9%)
IV	2 (25.0%)	6 (75.0%)
SCLC: small cell lung cancer; CR: Complete Response; PR: Partial Response; SD: Stable Disease; PD: Progressive Disease; R: Responders;
