# Supplementary material for: Retinoic Acid Reprograms Mast Cells Toward a Proinflammatory State to Enhance Antitumor Immunity
Source: Adv Sci (Weinh). 2025 Nov 27;13(6):e09340. doi: 10.1002/advs.202509340 (PMC12866796; doi:10.1002/advs.202509340)
Supplement: Supplementary file 3 — Supporting Information [file ADVS-13-e09340-s002.zip › Supplemental Table 4.xlsx]

## Sheet: CRC-Figure3C
Table S1. Baseline characteristics of CRC patients
Characteristic	Overall Survival (years)		P value
	<5 (n=35)	>5 (n=20)
Age			0.824
Median, range	58 (43-81)	62 (47-84)
Sex			0.567
Female	15 (68.2%)	7 (31.8%)
Male	20 (60.6%)	13 (39.4%)
Smoking status			0.782
Current	16 (61.5%)	10 (38.5%)
Former	8 (72.7%)	3 (27.3%)
Non-smoker	11 (61.1%)	7 (38.9%)
Primary Tumor Location			0.759
Left-sided	16 (61.5%)	10 (38.5%)
Right-sided	19 (65.5%)	10 (34.5%)
Clinical M stage			0.798
M0	18 (62.1%)	11 (37.9%)
M+	17 (65.4%)	9 (34.6%)
Metastatic sites			0.917
Liver	10 (62.5%)	6(37.5%)
Lung	5 (71.4%)	2 (28.6%)
Peritoneum	2 (66.7%)	1 (33.3%)
Differentiation			0.869
Well	9 (60.0%)	6 (40.0%)
Moderate	15 (62.5%)	9 (37.5%)
Poor	11 (68.8%)	5 (31.2%)

## Sheet: HNSCC
Table S2. Baseline characteristics of HNSCC patients
Characteristic	Overall population (n=91)
Age
Median, range	54 (19-83)
Sex
Female	25 (27.5%)
Male	66 (72.5%)
Smoking status
Current	58 (63.7%)
Former	12 (13.2%)
Non-smoker	21 (23.1%)
Tumor site
Tongue	49 (53.8%)
Buccal mucosa	13 (14.3%)
Floor of mouth	9 (9.9%)
Gingiva	10 (11.0%)
Hard palate	4 (4.4%)
Oropharynx	6 (6.6%)
Clinical T stage
T1+T2	55 (60.4%)
T3+T4	36 (39.6%)
Clinical N stage
N0	51 (56.0%)
N+	40 (44.0%)
Clinical disease stage
II	39 (42.9%)
III	15 (16.5%)
IV	37 (40.6%)
Overall Survival (years)
<5	54 (59.3%)
>5	37 (40.7%)

## Sheet: CRC
Table S3. Baseline characteristics of CRC patients
Characteristic	Overall population (n=86 )
Age
Median, range	68 (27-90)
Sex
Female	39 (45.3%)
Male	47 (54.7%)
Smoking status
Current	42 (48.8%)
Former	38 (44.2%)
Non-smoker	6 (7.0%)
Primary Tumor Location
Left-sided	62 (72.1%)
Right-sided	24 (27.9%)
Clinical M stage
M0	84 (97.7%)
M+	2 (2.3%)
Metastatic sites
Liver	1(50.0%)
Peritoneum	1 (50.0%)
Clinical disease stage
II	57 (66.3%)
III	27 (31.4%)
IV	2 (2.3%)
Overall Survival (years)
<5	34 (39.5%)
>5	52 (60.5%)

## Sheet: LC
Table S4. Baseline characteristics of LC patients
Characteristic	Overall population (n=90)
Age
Median, range	66 (37-79)
Sex
Female	42 (46.7%)
Male	48 (53.3%)
Smoking status
Current	54 (60.0%)
Former	2 (2.2%)
Non-smoker	34 (37.8%)
Histology
Squamous	5 (5.6%)
Adenocarcinoma	85 (94.4%)
SCLC	0
Clinical disease stage
I	44 (48.9%)
II	26 (28.9%)
III	20 (22.2%)
Overall Survival (years)
<5	50 (55.6%)
>5	40 (44.4%)
