# Supplementary material for: Retinoic Acid Reprograms Mast Cells Toward a Proinflammatory State to Enhance Antitumor Immunity
Source: Adv Sci (Weinh). 2025 Nov 27;13(6):e09340. doi: 10.1002/advs.202509340 (PMC12866796; doi:10.1002/advs.202509340)
Supplement: Supplementary file 3 — Supporting Information [file ADVS-13-e09340-s002.zip › Supplemental Table 5.xlsx]

## Sheet: Supplemental Table 5_revised
ENSEMBL_ID	baseMean	log2FoldChange	lfcSE	stat	pvalue	padj	change	Control_1	Control_2	Control_3	Test_1	Test_2	Test_3	gene_name	gene_chr	gene_start	gene_end	gene_strand	gene_length	gene_biotype	gene_description	Entrez_ID	gene_tf_family
ENSG00000159388	4603.92	4.30182	0.0778501	55.2578	0	0	Up	482.729	460.439	389.746	8913.82	8792.17	8584.59	BTG2	1	203305491	203309602	+	2757	protein_coding	BTG anti-proliferation factor 2 [Source:HGNC Symbol;Acc:HGNC:1131]	7832	-
ENSG00000163803	1060.88	4.86797	0.122636	39.6943	0	0	Up	70.3105	68.9223	71.6068	2043.35	2075.34	2035.76	PLB1	2	28457145	28644142	+	8603	protein_coding	phospholipase B1 [Source:HGNC Symbol;Acc:HGNC:30041]	151056	-
ENSG00000023330	75664.5	3.95344	0.0730877	54.0918	0	0	Up	10194	9079.55	8255.24	142577	145278	138604	ALAS1	3	52198086	52214327	+	2536	protein_coding	5'-aminolevulinate synthase 1 [Source:HGNC Symbol;Acc:HGNC:396]	211	-
ENSG00000134363	2508.9	-2.96148	0.0723388	-40.939	0	0	Down	4583.82	4504.84	4252.42	559.323	566.169	586.834	FST	5	53480626	53487134	+	2752	protein_coding	follistatin [Source:HGNC Symbol;Acc:HGNC:3971]	10468	-
ENSG00000156535	3773.85	-4.19355	0.0764476	-54.8552	0	0	Down	7068.83	7461.79	6940.75	361.096	403.487	407.152	CD109	6	73695785	73828316	+	9782	protein_coding	CD109 molecule [Source:HGNC Symbol;Acc:HGNC:21685]	135228	-
ENSG00000106366	1506.4	3.79038	0.0892975	42.4466	0	0	Up	210.931	202.938	195.384	2894.12	2774.78	2760.22	SERPINE1	7	101127104	101139247	+	3156	protein_coding	serpin family E member 1 [Source:HGNC Symbol;Acc:HGNC:8583]	5054	-
ENSG00000157570	1365.42	6.25479	0.156748	39.9034	0	0	Up	35.68	32.5466	37.8493	2686.25	2727.91	2672.29	TSPAN18	11	44726465	44932423	+	6014	protein_coding	tetraspanin 18 [Source:HGNC Symbol;Acc:HGNC:20660]	90139	-
ENSG00000133321	1376.51	3.53292	0.0910065	38.8206	0	0	Up	218.277	240.271	197.43	2593.03	2541.33	2468.72	PLAAT4	11	63536808	63546462	+	1300	protein_coding	phospholipase A and acyltransferase 4 [Source:HGNC Symbol;Acc:HGNC:9869]	5920	-
ENSG00000092068	1967.73	4.42144	0.0922369	47.9357	0	0	Up	189.943	179.964	156.512	3839.19	3782.12	3658.63	SLC7A8	14	23125295	23183674	-	5991	protein_coding	solute carrier family 7 member 8 [Source:HGNC Symbol;Acc:HGNC:11066]	23428	-
ENSG00000092067	4402.68	3.12377	0.0811885	38.4755	0	0	Up	1020.03	874.93	824.501	8333.06	7962.21	7401.37	CEBPE	14	23117306	23119255	-	1191	protein_coding	CCAAT enhancer binding protein epsilon [Source:HGNC Symbol;Acc:HGNC:1836]	1053	TF_bZIP
ENSG00000135709	1266.83	3.73648	0.0953611	39.1824	0	0	Up	185.746	174.22	170.833	2281.23	2477.91	2311.02	KIAA0513	16	85027751	85094230	+	8837	protein_coding	KIAA0513 [Source:HGNC Symbol;Acc:HGNC:29058]	9764	-
ENSG00000060566	1828.27	5.80504	0.126467	45.9016	0	0	Up	72.4093	57.4352	63.4232	3757.75	3631.39	3387.2	CREB3L3	19	4153631	4173054	+	2648	protein_coding	cAMP responsive element binding protein 3 like 3 [Source:HGNC Symbol;Acc:HGNC:18855]	84699	TF_bZIP
ENSG00000105205	73630.2	2.50616	0.0603596	41.5205	0	0	Up	22156.2	22951.1	21016.6	119607	130260	125790	CLC	19	39731255	39738029	-	631	protein_coding	Charcot-Leyden crystal galectin [Source:HGNC Symbol;Acc:HGNC:2014]	1178	-
ENSG00000079385	2619.14	2.8252	0.0729196	38.744	0	0	Up	688.413	623.172	632.186	4786.39	4467.77	4516.9	CEACAM1	19	42507304	42561234	-	5527	protein_coding	CEA cell adhesion molecule 1 [Source:HGNC Symbol;Acc:HGNC:1814]	634	-
ENSG00000159307	3131.38	2.73932	0.0674667	40.6025	0	0	Up	827.985	821.324	797.905	5450.73	5620.33	5270.03	SCUBE1	22	43197280	43343372	-	12122	protein_coding	signal peptide, CUB domain and EGF like domain containing 1 [Source:HGNC Symbol;Acc:HGNC:13441]	80274	-
ENSG00000182240	4611.93	3.58793	0.0769089	46.6516	0	0	Up	792.305	699.752	633.209	8604.15	8617.54	8324.63	BACE2	21	41167801	41282530	+	9631	protein_coding	beta-secretase 2 [Source:HGNC Symbol;Acc:HGNC:934]	25825	-
ENSG00000111885	17466.4	2.37682	0.0636315	37.3529	2.2782e-305	3.02063e-302	Up	5997.38	5609.51	5313.23	29417	28190.8	30270.7	MAN1A1	6	119177205	119349761	-	5018	protein_coding	mannosidase alpha class 1A member 1 [Source:HGNC Symbol;Acc:HGNC:6821]	4121	-
ENSG00000138316	5971.47	3.048	0.0816201	37.3438	3.20103e-305	4.0084e-302	Up	1164.85	1212.84	1487.38	10486.8	10973.2	10503.8	ADAMTS14	10	70672506	70762441	+	5566	protein_coding	ADAM metallopeptidase with thrombospondin type 1 motif 14 [Source:HGNC Symbol;Acc:HGNC:14899]	140766	-
ENSG00000233038	1615.63	3.3071	0.0886282	37.3143	9.61494e-305	1.14064e-301	Up	325.317	299.62	264.945	2839.48	3102.9	2861.53	PTPRN2-AS1	7	157854529	157863011	+	1581	lncRNA	PTPRN2 antisense RNA 1 [Source:HGNC Symbol;Acc:HGNC:40488]		-
ENSG00000227066	2878.53	2.90159	0.0784306	36.9957	1.3448e-299	1.51559e-296	Up	609.707	681.565	746.757	5086.41	5262.8	4883.91	ENSG00000227066	1	20154171	20160568	+	2930	lncRNA	novel transcript		-
ENSG00000137491	1985.34	-2.9421	0.0808373	-36.3953	5.05479e-290	5.42548e-287	Down	3794.67	3346.56	3399.28	463.96	465.987	441.559	SLCO2B1	11	75100563	75206549	+	10277	protein_coding	solute carrier organic anion transporter family member 2B1 [Source:HGNC Symbol;Acc:HGNC:10962]	11309	-
ENSG00000221866	2350.69	-3.24448	0.0891863	-36.3787	9.23688e-290	9.4636e-287	Down	4700.31	4153.52	3903.59	473.603	466.906	406.196	PLXNA4	7	132123332	132648688	-	16372	protein_coding	plexin A4 [Source:HGNC Symbol;Acc:HGNC:9102]	91584	-
ENSG00000108691	3679.48	2.92539	0.0804341	36.37	1.26995e-289	1.24455e-286	Up	761.872	887.374	917.59	6984.04	6163.52	6362.46	CCL2	17	34255218	34257203	+	1986	protein_coding	C-C motif chemokine ligand 2 [Source:HGNC Symbol;Acc:HGNC:10618]	6347	-
ENSG00000162496	939.414	3.68578	0.101914	36.1654	2.12827e-286	1.9988e-283	Up	138.522	134.016	134.007	1740.12	1764.68	1725.14	DHRS3	1	12567910	12618210	-	3515	protein_coding	dehydrogenase/reductase 3 [Source:HGNC Symbol;Acc:HGNC:17693]	9249	-
ENSG00000054793	2918.79	2.65476	0.0749626	35.4144	1.02325e-274	9.22563e-272	Up	866.813	801.221	732.435	4835.68	5193.87	5082.71	ATP9A	20	51596514	51768390	-	8073	protein_coding	ATPase phospholipid transporting 9A (putative) [Source:HGNC Symbol;Acc:HGNC:13540]	10079	-
ENSG00000159403	2622.44	2.47092	0.0698275	35.386	2.79892e-274	2.42645e-271	Up	845.825	806.965	751.872	4451.01	4482.48	4396.47	C1R	12	7080214	7092540	-	5803	protein_coding	complement C1r [Source:HGNC Symbol;Acc:HGNC:1246]	715	-
ENSG00000156500	1340.35	2.88111	0.0820708	35.1052	5.61355e-270	4.68627e-267	Up	305.378	335.996	319.162	2347.66	2372.21	2361.67	PABIR3	X	134796395	134854835	+	7919	protein_coding	PABIR family member 3 [Source:HGNC Symbol;Acc:HGNC:25202]	159091	-
ENSG00000165029	2956.57	2.45185	0.0713315	34.3725	6.49134e-259	5.22553e-256	Up	880.455	940.023	920.659	4693.17	5221.44	5083.66	ABCA1	9	104781006	104928155	-	11343	protein_coding	ATP binding cassette subfamily A member 1 [Source:HGNC Symbol;Acc:HGNC:29]	19	-
ENSG00000162654	6696.71	2.20433	0.0646128	34.1161	4.26409e-255	3.31423e-252	Up	2497.6	2451.53	2214.7	11025.7	10793.1	11197.6	GBP4	1	89181144	89198942	-	6141	protein_coding	guanylate binding protein 4 [Source:HGNC Symbol;Acc:HGNC:20480]	115361	-
ENSG00000167880	4548.79	-2.23233	0.065712	-33.9714	5.88994e-253	4.42531e-250	Down	7928.29	7191.85	7384.71	1556.89	1639.68	1591.33	EVPL	17	76004502	76027306	-	7364	protein_coding	envoplakin [Source:HGNC Symbol;Acc:HGNC:3503]	2125	-
ENSG00000111684	3613.03	2.60963	0.0771035	33.8458	4.18347e-251	3.04178e-248	Up	1105.03	998.416	949.302	5866.47	6671.79	6087.21	LPCAT3	12	6976185	7018477	-	4693	protein_coding	lysophosphatidylcholine acyltransferase 3 [Source:HGNC Symbol;Acc:HGNC:30244]	10162	-
ENSG00000165178	927.208	3.55121	0.106498	33.3452	8.55213e-244	6.02391e-241	Up	175.252	135.93	126.846	1743.33	1691.15	1690.73	NCF1C	7	75156639	75172044	-	1427	unprocessed_pseudogene	neutrophil cytosolic factor 1C pseudogene [Source:HGNC Symbol;Acc:HGNC:32523]	654817	-
ENSG00000151726	5611.82	2.2449	0.0673961	33.3091	2.85535e-243	1.95029e-240	Up	2063.14	2001.62	1801.42	8983.46	9478.74	9342.51	ACSL1	4	184755595	184826818	-	6134	protein_coding	acyl-CoA synthetase long chain family member 1 [Source:HGNC Symbol;Acc:HGNC:3569]	2180	-
ENSG00000182326	1109.83	2.98001	0.0909627	32.7608	2.13034e-235	1.41229e-232	Up	229.821	245.057	274.152	1942.63	2038.58	1928.71	C1S	12	6988259	7071032	+	6462	protein_coding	complement C1s [Source:HGNC Symbol;Acc:HGNC:1247]	716	-
ENSG00000169403	1530.67	2.54921	0.078894	32.3118	4.77651e-229	3.07607e-226	Up	481.679	433.636	425.549	2560.89	2641.51	2640.75	PTAFR	1	28147166	28193936	-	4208	protein_coding	platelet activating factor receptor [Source:HGNC Symbol;Acc:HGNC:9582]	5724	-
ENSG00000204131	1062.46	-2.8246	0.0878295	-32.1601	6.38175e-227	3.99568e-224	Down	1921.47	1858.03	1806.54	263.589	252.754	272.39	NHSL2	X	71910818	72161750	+	17706	protein_coding	NHS like 2 [Source:HGNC Symbol;Acc:HGNC:33737]	340527;392490	-
ENSG00000182885	596.369	4.71516	0.151518	31.1195	1.3111e-212	7.98705e-210	Up	52.4705	36.3756	42.9641	1151.86	1156.24	1138.3	ADGRG3	16	57668277	57689378	+	3240	protein_coding	adhesion G protein-coupled receptor G3 [Source:HGNC Symbol;Acc:HGNC:13728]	222487	-
ENSG00000139178	2496.54	2.04718	0.06799	30.11	3.58104e-199	2.12412e-196	Up	964.408	933.322	1020.91	4066.35	3946.64	4047.62	C1RL	12	7089587	7109238	-	4979	protein_coding	complement C1r subcomponent like [Source:HGNC Symbol;Acc:HGNC:21265]	51279	-
ENSG00000134323	1205.2	-2.55049	0.0847773	-30.0845	7.71906e-199	4.46122e-196	Down	2116.66	2132.76	1927.25	352.524	347.422	354.585	MYCN	2	15940550	15947007	+	2616	protein_coding	MYCN proto-oncogene, bHLH transcription factor [Source:HGNC Symbol;Acc:HGNC:7559]	4613	bHLH
ENSG00000105991	1559.74	2.59115	0.0863173	30.0189	5.5587e-198	3.13233e-195	Up	494.272	444.166	393.837	2778.4	2691.14	2556.65	HOXA1	7	27092993	27096000	-	2543	protein_coding	homeobox A1 [Source:HGNC Symbol;Acc:HGNC:5099]	3198	Homeobox
ENSG00000134460	953.501	2.67178	0.0892005	29.9526	4.07467e-197	2.24008e-194	Up	272.847	249.843	253.693	1681.18	1641.52	1621.92	IL2RA	10	6010689	6062370	-	3962	protein_coding	interleukin 2 receptor subunit alpha [Source:HGNC Symbol;Acc:HGNC:6008]	3559	-
ENSG00000148488	1628.9	-2.20511	0.0736332	-29.9472	4.78767e-197	2.56938e-194	Down	2709.58	2702.33	2618.76	598.969	558.816	584.922	ST8SIA6	10	17315421	17454595	-	7063	protein_coding	ST8 alpha-N-acetyl-neuraminide alpha-2,8-sialyltransferase 6 [Source:HGNC Symbol;Acc:HGNC:23317]	338596	-
ENSG00000073150	542.059	4.19571	0.140866	29.7851	6.08988e-195	3.19223e-192	Up	47.2235	59.3497	61.3773	1049	1039.51	995.897	PANX2	22	50170731	50180295	+	3103	protein_coding	pannexin 2 [Source:HGNC Symbol;Acc:HGNC:8600]	56666	-
ENSG00000099985	5974.81	1.82873	0.0614934	29.7387	2.4307e-194	1.24518e-191	Up	2689.64	2628.62	2556.36	9753.87	9135.91	9084.45	OSM	22	30262829	30266851	-	2125	protein_coding	oncostatin M [Source:HGNC Symbol;Acc:HGNC:8506]	5008	-
ENSG00000136378	8071.03	-1.71631	0.0581835	-29.4983	3.03032e-191	1.51785e-188	Down	12191	12066.2	12870.8	3726.68	3810.61	3760.9	ADAMTS7	15	78759206	78811464	-	7760	protein_coding	ADAM metallopeptidase with thrombospondin type 1 motif 7 [Source:HGNC Symbol;Acc:HGNC:223]	11173	-
ENSG00000185640	1623.38	-2.54465	0.0864509	-29.4346	1.98371e-190	9.72018e-188	Down	3047.49	2600.86	2665.82	503.605	450.362	472.143	KRT79	12	52821408	52834311	-	2560	protein_coding	keratin 79 [Source:HGNC Symbol;Acc:HGNC:28930]	338785	-
ENSG00000121104	4295.04	1.93228	0.0670678	28.8108	1.57028e-182	7.53064e-180	Up	1871.1	1772.83	1706.29	7181.2	6646.97	6591.84	FAM117A	17	49710332	49789180	-	3800	protein_coding	family with sequence similarity 117 member A [Source:HGNC Symbol;Acc:HGNC:24179]	81558	-
ENSG00000157985	8404.68	-2.11016	0.073465	-28.7233	1.95334e-181	9.17254e-179	Down	15002.4	13633.2	12309.2	3141.64	3181.94	3159.73	AGAP1	2	235494043	236131800	+	13956	protein_coding	ArfGAP with GTPase domain, ankyrin repeat and PH domain 1 [Source:HGNC Symbol;Acc:HGNC:16922]	116987	-
ENSG00000110002	7136.78	-1.7242	0.0603224	-28.5832	1.08789e-179	5.00428e-177	Down	11384	10796.9	10689.9	3423.45	3316.13	3210.38	VWA5A	11	124115404	124147721	+	6361	protein_coding	von Willebrand factor A domain containing 5A [Source:HGNC Symbol;Acc:HGNC:6658]	4013	-
ENSG00000136689	731.764	-3.32448	0.117014	-28.4109	1.48311e-177	6.68584e-175	Down	1478.62	1331.54	1182.54	126.437	143.381	128.071	IL1RN	2	113107214	113134016	+	3241	protein_coding	interleukin 1 receptor antagonist [Source:HGNC Symbol;Acc:HGNC:6000]	3557	-
ENSG00000133101	12868.7	1.70077	0.0602949	28.2075	4.72489e-175	2.08822e-172	Up	6334.24	6114.94	5715.25	19918.1	19895	19234.6	CCNA1	13	36431520	36442870	+	2251	protein_coding	cyclin A1 [Source:HGNC Symbol;Acc:HGNC:1577]	8900	-
ENSG00000134107	19264.1	1.88806	0.0674732	27.9823	2.6653e-172	1.15531e-169	Up	8930.48	8073.48	7582.14	30677.1	30823.1	29498.4	BHLHE40	3	4979437	4985323	+	3516	protein_coding	basic helix-loop-helix family member e40 [Source:HGNC Symbol;Acc:HGNC:1046]	8553	bHLH
ENSG00000143162	11106.6	1.59086	0.0572088	27.8081	3.4654e-170	1.47378e-167	Up	5567.12	5733.95	5307.09	16718.6	16580.7	16732.4	CREG1	1	167529117	167553805	-	3286	protein_coding	cellular repressor of E1A stimulated genes 1 [Source:HGNC Symbol;Acc:HGNC:2351]	8804	-
ENSG00000123095	482.336	-4.76499	0.171582	-27.7709	9.73385e-170	4.06298e-167	Down	1006.38	953.425	831.662	32.145	32.1687	38.2302	BHLHE41	12	26120030	26125037	-	3854	protein_coding	basic helix-loop-helix family member e41 [Source:HGNC Symbol;Acc:HGNC:16617]	79365	bHLH
ENSG00000166825	5588.44	-2.06022	0.0742935	-27.7308	2.96952e-169	1.21696e-166	Down	9961	8755.04	8329.92	2171.93	2219.64	2093.1	ANPEP	15	89784895	89815401	-	5046	protein_coding	alanyl aminopeptidase, membrane [Source:HGNC Symbol;Acc:HGNC:500]	290	-
ENSG00000175155	722.383	2.67191	0.0977981	27.3206	2.41146e-164	9.70612e-162	Up	189.943	191.451	206.637	1231.15	1281.23	1233.88	YPEL2	17	59331655	59401729	+	8701	protein_coding	yippee like 2 [Source:HGNC Symbol;Acc:HGNC:18326]	388403	-
ENSG00000138134	786.016	2.60021	0.0951916	27.3155	2.77582e-164	1.09767e-161	Up	227.722	225.912	213.797	1398.31	1293.18	1357.17	STAMBPL1	10	88879734	88975153	+	6323	protein_coding	STAM binding protein like 1 [Source:HGNC Symbol;Acc:HGNC:24105]	57559	-
ENSG00000143889	3747.24	1.85864	0.0685492	27.1139	6.75337e-162	2.6245e-159	Up	1719.98	1650.31	1489.42	5851.47	5962.24	5810.04	HNRNPLL	2	38561969	38603586	-	5932	protein_coding	heterogeneous nuclear ribonucleoprotein L like [Source:HGNC Symbol;Acc:HGNC:25127]	92906	-
ENSG00000186469	3999.58	2.18492	0.0806207	27.1012	9.52734e-162	3.63977e-159	Up	1610.84	1451.2	1264.37	6796.53	6339.07	6535.45	GNG2	14	51826195	51979342	+	6379	protein_coding	G protein subunit gamma 2 [Source:HGNC Symbol;Acc:HGNC:4404]	54331	-
ENSG00000137801	4689.88	1.76096	0.0660958	26.6426	2.18327e-156	8.2018e-154	Up	2253.08	2107.87	2051.02	6972.26	7595.49	7159.56	THBS1	15	39581079	39599466	+	9158	protein_coding	thrombospondin 1 [Source:HGNC Symbol;Acc:HGNC:11785]	7057	-
ENSG00000245848	763.323	-3.02969	0.11426	-26.5158	6.37994e-155	2.35744e-152	Down	1515.35	1318.14	1246.98	171.44	186.578	141.452	CEBPA	19	33299934	33302534	-	2601	protein_coding	CCAAT enhancer binding protein alpha [Source:HGNC Symbol;Acc:HGNC:1833]	1050	TF_bZIP
ENSG00000127528	1205.96	2.3552	0.0888294	26.5138	6.72189e-155	2.44373e-152	Up	426.061	388.645	368.264	2180.5	1952.18	1920.11	KLF2	19	16324826	16328685	+	2820	protein_coding	Kruppel like factor 2 [Source:HGNC Symbol;Acc:HGNC:6347]	10365	zf-C2H2
ENSG00000198959	4064.62	1.93188	0.0730595	26.4426	4.43963e-154	1.5884e-151	Up	1855.36	1642.65	1567.17	6557.59	6594.58	6170.36	TGM2	20	38127385	38166578	-	7948	protein_coding	transglutaminase 2 [Source:HGNC Symbol;Acc:HGNC:11778]	7052	-
ENSG00000141068	6537.65	1.52086	0.0576672	26.3731	2.78782e-153	9.81834e-151	Up	3327.68	3439.41	3369.61	9550.29	9960.35	9578.58	KSR1	17	27456470	27626438	+	12178	protein_coding	kinase suppressor of ras 1 [Source:HGNC Symbol;Acc:HGNC:6465]	8844	-
ENSG00000134250	16732.8	2.11416	0.0803532	26.3109	1.44016e-152	4.99405e-150	Up	7065.68	6113.98	5660.01	25313.1	28861.8	27382.4	NOTCH2	1	119911553	120100779	-	19930	protein_coding	notch receptor 2 [Source:HGNC Symbol;Acc:HGNC:7882]	4853	-
ENSG00000185974	1372.63	-2.69746	0.103018	-26.1845	3.99195e-151	1.36331e-148	Down	2170.18	2226.57	2739.47	343.952	345.584	410.019	GRK1	13	113667219	113737736	+	4878	protein_coding	G protein-coupled receptor kinase 1 [Source:HGNC Symbol;Acc:HGNC:10013]	6011	-
ENSG00000214049	7194.29	1.68062	0.0649349	25.8816	1.07404e-147	3.61326e-145	Up	3562.75	3359.96	3340.97	11652.6	10828.9	10420.6	UCA1	19	15828206	15836328	+	4154	lncRNA	urothelial cancer associated 1 [Source:HGNC Symbol;Acc:HGNC:37126]		-
ENSG00000183496	1904.85	-1.89145	0.0732997	-25.8043	7.93105e-147	2.62891e-144	Down	3099.96	3014.39	2886.78	860.415	787.674	779.896	MEX3B	15	82041778	82046119	-	4342	protein_coding	mex-3 RNA binding family member B [Source:HGNC Symbol;Acc:HGNC:25297]	84206	-
ENSG00000259283	391.339	4.90988	0.190844	25.7272	5.79656e-146	1.89354e-143	Up	23.087	27.7604	24.5509	759.694	767.453	745.489	ENSG00000259283	16	55259969	55333588	-	763	lncRNA	novel transcript, antisense to IRX6		-
ENSG00000179023	808.639	2.29161	0.0909072	25.2082	3.25844e-140	1.04922e-137	Up	280.193	269.946	273.129	1304.02	1397.96	1326.59	KLHDC7A	1	18480930	18485974	+	5045	protein_coding	kelch domain containing 7A [Source:HGNC Symbol;Acc:HGNC:26791]	127707	-
ENSG00000108679	5126.57	2.07457	0.0825935	25.1179	3.17171e-139	1.00691e-136	Up	2264.63	1875.26	1762.55	8503.43	8350.08	8003.49	LGALS3BP	17	78971238	78979947	-	3422	protein_coding	galectin 3 binding protein [Source:HGNC Symbol;Acc:HGNC:6564]	3959	-
ENSG00000136603	1217.28	1.97415	0.080107	24.6439	4.2761e-134	1.33866e-131	Up	472.235	500.644	508.408	1974.78	1852	1995.62	SKIL	3	170357678	170396835	+	7782	protein_coding	SKI like proto-oncogene [Source:HGNC Symbol;Acc:HGNC:10897]	6498	-
ENSG00000140465	2143.14	1.65003	0.0671266	24.5808	2.02778e-133	6.26112e-131	Up	1039.97	1014.69	1052.62	3329.15	3242.61	3179.8	CYP1A1	15	74719542	74725536	-	3361	protein_coding	cytochrome P450 family 1 subfamily A member 1 [Source:HGNC Symbol;Acc:HGNC:2595]	1543	-
ENSG00000158517	654.788	3.26084	0.132668	24.5789	2.12259e-133	6.46529e-131	Up	140.621	132.101	98.2036	1349.02	1197.59	1011.19	NCF1	7	74773962	74789376	+	3523	protein_coding	neutrophil cytosolic factor 1 [Source:HGNC Symbol;Acc:HGNC:7660]	653361	-
ENSG00000126709	3974.15	1.47099	0.0613021	23.9957	3.08436e-127	9.26952e-125	Up	2043.2	2163.39	2114.45	5710.03	5951.21	5862.6	IFI6	1	27666064	27672212	-	936	protein_coding	interferon alpha inducible protein 6 [Source:HGNC Symbol;Acc:HGNC:4054]	2537	-
ENSG00000160712	2298.24	-1.6826	0.0711058	-23.6634	8.60138e-124	2.55099e-121	Down	3640.4	3595.44	3278.57	1082.22	1118.55	1074.27	IL6R	1	154405193	154469450	+	6453	protein_coding	interleukin 6 receptor [Source:HGNC Symbol;Acc:HGNC:6019]	3570	-
ENSG00000009790	2275.45	1.66042	0.0707711	23.4618	1.00254e-121	2.93471e-119	Up	1055.71	1158.28	1065.92	3557.38	3501.79	3313.6	TRAF3IP3	1	209756032	209782320	+	7750	protein_coding	TRAF3 interacting protein 3 [Source:HGNC Symbol;Acc:HGNC:30766]	80342	-
ENSG00000164236	4117.41	-1.59874	0.068958	-23.1843	6.55471e-119	1.89414e-116	Down	6638.57	6089.09	5846.18	1962.99	2096.48	2071.12	ANKRD33B	5	10564070	10657816	+	10043	protein_coding	ankyrin repeat domain 33B [Source:HGNC Symbol;Acc:HGNC:35240]	651746	-
ENSG00000103534	3622	-1.47196	0.0635648	-23.1569	1.23968e-118	3.53701e-116	Down	5550.33	5329.99	5093.29	1923.34	1903.47	1931.58	TMC5	16	19410496	19499113	+	6206	protein_coding	transmembrane channel like 5 [Source:HGNC Symbol;Acc:HGNC:22999]	79838	-
ENSG00000077063	1399.02	-1.85695	0.0801992	-23.1543	1.3166e-118	3.70953e-116	Down	2175.43	2185.41	2215.72	662.188	602.014	553.382	CTTNBP2	7	117710651	117874139	-	6969	protein_coding	cortactin binding protein 2 [Source:HGNC Symbol;Acc:HGNC:15679]	83992	-
ENSG00000124302	576.148	-2.66017	0.115876	-22.957	1.25424e-116	3.49019e-114	Down	1108.18	915.135	962.6	141.438	172.792	156.744	CHST8	19	33621953	33773509	+	3054	protein_coding	carbohydrate sulfotransferase 8 [Source:HGNC Symbol;Acc:HGNC:15993]	64377	-
ENSG00000165140	337.534	3.28232	0.144097	22.7785	7.48762e-115	2.05818e-112	Up	71.3599	56.478	61.3773	602.184	624.992	608.816	FBP1	9	94603133	94640249	-	1910	protein_coding	fructose-bisphosphatase 1 [Source:HGNC Symbol;Acc:HGNC:3606]	2203	-
ENSG00000187837	5962.91	-1.73328	0.0763626	-22.698	4.69267e-114	1.27437e-111	Down	10145.7	8946.49	8411.75	2906.98	2733.42	2633.11	H1-2	6	26055740	26056470	-	731	protein_coding	H1.2 linker histone, cluster member [Source:HGNC Symbol;Acc:HGNC:4716]	3006	-
ENSG00000167768	346.222	-3.57585	0.157684	-22.6773	7.50809e-114	2.01467e-111	Down	698.907	659.548	557.51	62.1471	52.389	46.832	KRT1	12	52674736	52680407	-	2488	protein_coding	keratin 1 [Source:HGNC Symbol;Acc:HGNC:6412]	3848	-
ENSG00000170915	992.421	1.9093	0.0842201	22.6704	8.78846e-114	2.33049e-111	Up	438.654	406.833	407.136	1495.82	1593.73	1612.36	PAQR8	6	52361421	52407777	+	5034	protein_coding	progestin and adipoQ receptor family member 8 [Source:HGNC Symbol;Acc:HGNC:15708]	85315	-
ENSG00000131981	7474.57	-1.39282	0.0615412	-22.6323	2.08337e-113	5.46038e-111	Down	11419.7	10701.1	10358.4	4124.21	4203.99	4039.98	LGALS3	14	55124110	55145423	+	2199	protein_coding	galectin 3 [Source:HGNC Symbol;Acc:HGNC:6563]	3958	-
ENSG00000177409	10104	1.49481	0.0660803	22.6211	2.68804e-113	6.96418e-111	Up	4901.8	5640.14	5333.68	15453.2	14796.7	14498.8	SAMD9L	7	93130056	93148385	-	7150	protein_coding	sterile alpha motif domain containing 9 like [Source:HGNC Symbol;Acc:HGNC:1349]	219285	-
ENSG00000121753	2603.09	1.444	0.064865	22.2617	8.69054e-110	2.22596e-107	Up	1351.64	1453.11	1392.24	3790.97	3839.11	3791.48	ADGRB2	1	31727117	31764893	-	7756	protein_coding	adhesion G protein-coupled receptor B2 [Source:HGNC Symbol;Acc:HGNC:944]	576	-
ENSG00000119729	3803.56	1.43917	0.0646913	22.2467	1.21499e-109	3.07705e-107	Up	1986.53	2116.49	2044.89	5493.59	5359.31	5820.55	RHOQ	2	46541806	46584688	+	6424	protein_coding	ras homolog family member Q [Source:HGNC Symbol;Acc:HGNC:17736]	23433	-
ENSG00000183019	615.234	2.24225	0.101472	22.0973	3.35794e-108	8.40977e-106	Up	215.129	214.425	214.82	942.921	1042.27	1061.84	MCEMP1	19	7676628	7679826	+	1906	protein_coding	mast cell expressed membrane protein 1 [Source:HGNC Symbol;Acc:HGNC:27291]	199675	-
ENSG00000143119	14557	1.25375	0.0567617	22.0879	4.13003e-108	1.02298e-105	Up	8921.04	8358.74	8526.33	21011.1	20429.9	20094.8	CD53	1	110871188	110899922	+	2152	protein_coding	CD53 molecule [Source:HGNC Symbol;Acc:HGNC:1686]	963	-
ENSG00000133317	333.857	3.42833	0.156	21.9765	4.83042e-107	1.18345e-104	Up	52.4705	67.0078	50.1248	684.689	574.441	574.409	LGALS12	11	63506052	63516774	+	2302	protein_coding	galectin 12 [Source:HGNC Symbol;Acc:HGNC:15788]	85329	-
ENSG00000022267	4232.68	-1.4482	0.0659713	-21.9519	8.30574e-107	2.01302e-104	Down	6527.33	6225.02	5831.86	2336.94	2227.91	2246.98	FHL1	X	136146702	136211359	+	5862	protein_coding	four and a half LIM domains 1 [Source:HGNC Symbol;Acc:HGNC:3702]	2273	-
ENSG00000134569	1306.43	-1.81348	0.0827946	-21.9034	2.41171e-106	5.78297e-104	Down	2168.08	2057.14	1878.14	553.966	600.176	581.099	LRP4	11	46856717	46918642	-	8748	protein_coding	LDL receptor related protein 4 [Source:HGNC Symbol;Acc:HGNC:6696]	4038	-
ENSG00000122862	11607.7	1.3812	0.0635554	21.7322	1.01802e-104	2.41539e-102	Up	6836.91	6434.66	6048.73	17101.2	16176.3	17048.8	SRGN	10	69088103	69104805	+	1217	protein_coding	serglycin [Source:HGNC Symbol;Acc:HGNC:9361]	5552	-
ENSG00000111424	1926.33	1.92614	0.0886623	21.7245	1.20444e-104	2.82793e-102	Up	928.728	780.162	699.701	3015.2	3135.99	2998.2	VDR	12	47841537	47943048	-	5674	protein_coding	vitamin D receptor [Source:HGNC Symbol;Acc:HGNC:12679]	7421	THR-like
ENSG00000162783	1694.1	1.53755	0.0709754	21.6632	4.56703e-104	1.06125e-101	Up	877.307	873.973	853.144	2505.17	2612.1	2442.91	IER5	1	181088700	181092900	+	4201	protein_coding	immediate early response 5 [Source:HGNC Symbol;Acc:HGNC:5393]	51278	-
ENSG00000140105	50758.6	1.61236	0.0746182	21.6081	1.50598e-103	3.46376e-101	Up	27802	24972.8	22284	78549.6	75443	75499.9	WARS1	14	100333790	100376805	-	6356	protein_coding	tryptophanyl-tRNA synthetase 1 [Source:HGNC Symbol;Acc:HGNC:12729]	7453	-
ENSG00000169252	840.89	1.98406	0.0920162	21.562	4.08272e-103	9.29541e-101	Up	354.701	307.278	357.011	1323.3	1409.91	1293.14	ADRB2	5	148826611	148828623	+	2013	protein_coding	adrenoceptor beta 2 [Source:HGNC Symbol;Acc:HGNC:286]	154	-
ENSG00000136960	633.432	2.10061	0.0976521	21.5111	1.22458e-102	2.76021e-100	Up	235.068	240.271	243.463	975.066	1072.6	1034.13	ENPP2	8	119557086	119673453	-	6729	protein_coding	ectonucleotide pyrophosphatase/phosphodiesterase 2 [Source:HGNC Symbol;Acc:HGNC:3357]	5168	-
ENSG00000204580	3050.8	1.5049	0.0700776	21.4748	2.68028e-102	5.98154e-100	Up	1715.79	1567.02	1487.38	4393.15	4611.15	4530.28	DDR1	6	30876421	30900156	+	9122	protein_coding	discoidin domain receptor tyrosine kinase 1 [Source:HGNC Symbol;Acc:HGNC:2730]	780	-
ENSG00000198771	8933.97	1.5121	0.0707477	21.3732	2.37465e-101	5.24752e-99	Up	5099.08	4594.82	4221.73	13114.1	13200.2	13373.9	RCSD1	1	167630093	167708696	+	8165	protein_coding	RCSD domain containing 1 [Source:HGNC Symbol;Acc:HGNC:28310]	92241	-
ENSG00000187764	7632.19	1.2794	0.0598869	21.3636	2.91275e-101	6.37412e-99	Up	4563.89	4415.81	4382.34	10299.3	11088.1	11043.8	SEMA4D	9	89360787	89498130	-	14160	protein_coding	semaphorin 4D [Source:HGNC Symbol;Acc:HGNC:10732]	10507	-
ENSG00000121966	375.062	2.72111	0.127829	21.2871	1.49643e-100	3.24323e-98	Up	98.6446	106.255	91.043	687.904	643.374	623.152	CXCR4	2	136114349	136118149	-	2208	protein_coding	C-X-C motif chemokine receptor 4 [Source:HGNC Symbol;Acc:HGNC:2561]	7852	-
ENSG00000179820	4809.91	1.5744	0.0740619	21.2579	2.78851e-100	5.986e-98	Up	2679.14	2393.13	2182.98	7171.56	7243.47	7189.19	MYADM	19	53864763	53876435	+	4298	protein_coding	myeloid associated differentiation marker [Source:HGNC Symbol;Acc:HGNC:7544]	91663	-
ENSG00000185551	2656.07	-1.52798	0.0718908	-21.2541	3.01805e-100	6.41763e-98	Down	4249.06	3840.5	3742.99	1410.1	1330.87	1362.91	NR2F2	15	96325938	96340263	+	6476	protein_coding	nuclear receptor subfamily 2 group F member 2 [Source:HGNC Symbol;Acc:HGNC:7976]	7026	RXR-like
ENSG00000116701	253.82	4.4512	0.209526	21.2442	3.73275e-100	7.8632e-98	Up	16.7906	19.1451	30.6886	489.676	470.582	496.037	NCF2	1	183555562	183590876	-	2929	protein_coding	neutrophil cytosolic factor 2 [Source:HGNC Symbol;Acc:HGNC:7661]	4688	-
ENSG00000107295	1169.07	1.63102	0.0769935	21.1839	1.34491e-99	2.80687e-97	Up	584.522	556.164	571.832	1731.55	1806.96	1763.37	SH3GL2	9	17579066	17797124	+	2693	protein_coding	SH3 domain containing GRB2 like 2, endophilin A1 [Source:HGNC Symbol;Acc:HGNC:10831]	6456	-
ENSG00000183696	1148.04	1.81731	0.0860646	21.1157	5.70796e-99	1.18034e-96	Up	566.682	470.969	485.903	1794.76	1841.89	1728.01	UPP1	7	48088628	48108736	+	4580	protein_coding	uridine phosphorylase 1 [Source:HGNC Symbol;Acc:HGNC:12576]	7378	-
ENSG00000157680	477.397	-2.28608	0.108352	-21.0987	8.17256e-99	1.67463e-96	Down	802.799	782.076	792.79	151.082	163.601	172.036	DGKI	7	137381037	137847092	-	15547	protein_coding	diacylglycerol kinase iota [Source:HGNC Symbol;Acc:HGNC:2855]	9162	-
ENSG00000077984	5698.04	-1.59082	0.0755258	-21.0633	1.72639e-98	3.50566e-96	Down	9420.56	8275.46	7969.84	3030.2	2722.39	2769.78	CST7	20	24949269	24959928	+	891	protein_coding	cystatin F [Source:HGNC Symbol;Acc:HGNC:2479]	8530	-
ENSG00000114805	805.005	-1.95453	0.0930357	-21.0084	5.49235e-98	1.10533e-95	Down	1334.85	1296.12	1207.09	362.167	312.496	317.311	PLCH1	3	155375580	155745071	-	7177	protein_coding	phospholipase C eta 1 [Source:HGNC Symbol;Acc:HGNC:29185]	23007	-
ENSG00000196242	702.048	2.06102	0.0982127	20.9852	8.9477e-98	1.78479e-95	Up	305.378	249.843	259.83	1162.58	1147.96	1086.69	OR2C3	1	247524677	247536440	-	8509	protein_coding	olfactory receptor family 2 subfamily C member 3 [Source:HGNC Symbol;Acc:HGNC:15005]	81472;148824	-
ENSG00000116852	8709.88	1.37623	0.0657402	20.9344	2.60566e-97	5.1519e-95	Up	5229.21	4769.04	4535.78	12361.9	12883.1	12480.3	KIF21B	1	200969390	201023714	-	12164	protein_coding	kinesin family member 21B [Source:HGNC Symbol;Acc:HGNC:29442]	23046	-
ENSG00000117984	13275.9	1.58415	0.0757256	20.9196	3.54716e-97	6.95244e-95	Up	7428.78	6532.3	5961.78	20394.9	20068.7	19269	CTSD	11	1752752	1764573	-	5697	protein_coding	cathepsin D [Source:HGNC Symbol;Acc:HGNC:2529]	1509	-
ENSG00000160179	1015.51	1.78993	0.0858343	20.8533	1.42199e-96	2.76306e-94	Up	482.729	476.712	407.136	1578.32	1584.54	1563.62	ABCG1	21	42199689	42297244	+	6121	protein_coding	ATP binding cassette subfamily G member 1 [Source:HGNC Symbol;Acc:HGNC:73]	9619	-
ENSG00000100504	3677.14	1.45835	0.0706926	20.6295	1.49174e-94	2.87383e-92	Up	2079.93	1981.52	1825.97	5124.99	5656.18	5394.28	PYGL	14	50857891	50944483	-	4546	protein_coding	glycogen phosphorylase L [Source:HGNC Symbol;Acc:HGNC:9725]	5836	-
ENSG00000253276	2586.43	1.39755	0.0677835	20.6178	1.89928e-94	3.62795e-92	Up	1484.92	1455.98	1328.82	3735.25	3752.71	3760.9	CCDC71L	7	106654360	106661158	-	6799	protein_coding	coiled-coil domain containing 71 like [Source:HGNC Symbol;Acc:HGNC:26685]	168455	-
ENSG00000132205	10677.1	-1.6394	0.0795169	-20.617	1.93299e-94	3.66132e-92	Down	18058.3	16079	14360.2	4912.83	5401.59	5250.92	EMILIN2	18	2847006	2916003	+	6469	protein_coding	elastin microfibril interfacer 2 [Source:HGNC Symbol;Acc:HGNC:19881]	84034	-
ENSG00000197576	328.529	2.99641	0.145902	20.5371	1.00319e-93	1.88433e-91	Up	71.3599	85.1956	62.4002	617.185	609.367	525.665	HOXA4	7	27128507	27130780	-	1728	protein_coding	homeobox A4 [Source:HGNC Symbol;Acc:HGNC:5105]	3201	Homeobox
ENSG00000111335	1902.23	1.56364	0.0770721	20.2881	1.63928e-91	3.05367e-89	Up	1055.71	927.579	902.246	2957.34	2795.92	2774.56	OAS2	12	112978395	113011723	+	11233	protein_coding	2'-5'-oligoadenylate synthetase 2 [Source:HGNC Symbol;Acc:HGNC:8087]	4939	-
ENSG00000137841	5126.94	1.21468	0.0600589	20.2249	5.91173e-91	1.09222e-88	Up	2978.23	3060.34	3224.35	7173.7	7138.7	7186.32	PLCB2	15	40278176	40307935	-	7349	protein_coding	phospholipase C beta 2 [Source:HGNC Symbol;Acc:HGNC:9055]	5330	-
ENSG00000142949	425.044	-2.59579	0.128924	-20.1343	3.69764e-90	6.77601e-88	Down	797.552	739	651.622	127.509	133.27	101.31	PTPRF	1	43525187	43623666	+	10712	protein_coding	protein tyrosine phosphatase receptor type F [Source:HGNC Symbol;Acc:HGNC:9670]	5792	-
ENSG00000211584	1407.99	1.76907	0.0879426	20.1162	5.32582e-90	9.68097e-88	Up	736.686	593.497	587.176	2219.08	2178.28	2133.25	SLC48A1	12	47753916	47782751	+	4912	protein_coding	solute carrier family 48 member 1 [Source:HGNC Symbol;Acc:HGNC:26035]	55652	-
ENSG00000159261	251.051	-3.40183	0.169222	-20.1028	6.98095e-90	1.2588e-87	Down	499.519	419.277	457.261	43.9315	40.4407	45.8763	CLDN14	21	36460621	36576569	-	2382	protein_coding	claudin 14 [Source:HGNC Symbol;Acc:HGNC:2035]	23562	-
ENSG00000092421	764.561	1.77571	0.0884071	20.0856	9.86791e-90	1.76526e-87	Up	346.305	358.013	332.46	1165.79	1217.82	1166.98	SEMA6A	5	116443555	116574823	-	10906	protein_coding	semaphorin 6A [Source:HGNC Symbol;Acc:HGNC:10738]	57556	-
ENSG00000163464	407.61	2.38965	0.119301	20.0304	2.99404e-89	5.31383e-87	Up	140.621	118.699	132.984	716.834	685.653	650.869	CXCR1	2	218162841	218166962	-	2459	protein_coding	C-X-C motif chemokine receptor 1 [Source:HGNC Symbol;Acc:HGNC:6026]	3577	-
ENSG00000035664	1120.46	1.54582	0.0774602	19.9563	1.32029e-88	2.32495e-86	Up	571.929	557.122	586.153	1705.83	1663.58	1638.16	DAPK2	15	63907036	64072033	-	13612	protein_coding	death associated protein kinase 2 [Source:HGNC Symbol;Acc:HGNC:2675]	23604	-
ENSG00000107738	7347.68	1.59078	0.0797454	19.9482	1.55398e-88	2.71524e-86	Up	4198.69	3422.18	3368.59	11222.9	11137.7	10736	VSIR	10	71747556	71773520	-	5153	protein_coding	V-set immunoregulatory receptor [Source:HGNC Symbol;Acc:HGNC:30085]	64115	-
ENSG00000136720	27076.9	-1.39527	0.069975	-19.9396	1.84637e-88	3.20133e-86	Down	42925.1	38558.2	36229	14522.1	15614.7	14612.5	HS6ST1	2	128236716	128318868	-	4974	protein_coding	heparan sulfate 6-O-sulfotransferase 1 [Source:HGNC Symbol;Acc:HGNC:5201]	9394	-
ENSG00000189221	14870.8	-1.40935	0.070832	-19.8971	4.31448e-88	7.42354e-86	Down	23769.1	21290.3	19761.4	8216.27	7930.05	8257.73	MAOA	X	43654907	43746824	+	5528	protein_coding	monoamine oxidase A [Source:HGNC Symbol;Acc:HGNC:6833]	4128	-
ENSG00000176171	706.429	-1.81887	0.0917663	-19.8207	1.97239e-87	3.36801e-85	Down	1156.45	1056.81	1089.45	309.664	306.981	319.222	BNIP3	10	131966455	131982013	-	5325	protein_coding	BCL2 interacting protein 3 [Source:HGNC Symbol;Acc:HGNC:1084]	664	-
ENSG00000175938	992.155	1.70761	0.0862793	19.7917	3.51144e-87	5.95096e-85	Up	482.729	489.157	423.503	1451.88	1571.67	1533.99	ORAI3	16	30949068	30956461	+	2641	protein_coding	ORAI calcium release-activated calcium modulator 3 [Source:HGNC Symbol;Acc:HGNC:28185]	93129	-
ENSG00000085276	907.818	1.70497	0.0863266	19.7503	7.97819e-87	1.342e-84	Up	393.529	459.482	424.526	1409.02	1363.03	1397.31	MECOM	3	169083499	169663775	-	9260	protein_coding	MDS1 and EVI1 complex locus [Source:HGNC Symbol;Acc:HGNC:3498]	2122	zf-C2H2
ENSG00000134830	650.219	1.84541	0.0935881	19.7184	1.498e-86	2.5011e-84	Up	286.489	273.775	289.496	986.852	1047.78	1016.92	C5AR2	19	47332175	47347329	+	6776	protein_coding	complement component 5a receptor 2 [Source:HGNC Symbol;Acc:HGNC:4527]	27202	-
ENSG00000161249	239.772	5.49219	0.281625	19.5018	1.05988e-84	1.75659e-82	Up	9.44469	9.57254	12.2755	476.818	465.068	465.453	DMKN	19	35497220	35513658	-	7444	protein_coding	dermokine [Source:HGNC Symbol;Acc:HGNC:25063]	93099	-
ENSG00000185614	611.265	-1.9367	0.0994398	-19.4761	1.75002e-84	2.87924e-82	Down	1045.21	941.938	920.659	259.303	248.159	252.319	INKA1	3	49803261	49805030	+	1033	protein_coding	inka box actin regulator 1 [Source:HGNC Symbol;Acc:HGNC:32480]	389119	-
ENSG00000101230	211.965	4.27341	0.219763	19.4456	3.17835e-84	5.1913e-82	Up	15.7412	16.2733	30.6886	383.597	414.517	410.975	ISM1	20	13221274	13300651	+	3090	protein_coding	isthmin 1 [Source:HGNC Symbol;Acc:HGNC:16213]	140862	-
ENSG00000132530	2091.48	1.63485	0.0841616	19.4251	4.73425e-84	7.67698e-82	Up	883.603	1037.66	1134.46	3235.93	3070.73	3186.49	XAF1	17	6755447	6775647	+	6615	protein_coding	XIAP associated factor 1 [Source:HGNC Symbol;Acc:HGNC:30932]	54739	-
ENSG00000142405	1017.45	1.54784	0.0798734	19.3787	1.16716e-83	1.87913e-81	Up	528.903	520.746	506.362	1478.67	1507.33	1562.66	NLRP12	19	53793741	53824394	-	4950	protein_coding	NLR family pyrin domain containing 12 [Source:HGNC Symbol;Acc:HGNC:22938]	91662	-
ENSG00000133246	205.269	4.1998	0.216997	19.3542	1.87841e-83	3.00279e-81	Up	19.9388	21.0596	22.505	414.671	375.914	377.523	PRAM1	19	8490056	8502640	-	3291	protein_coding	PML-RARA regulated adaptor molecule 1 [Source:HGNC Symbol;Acc:HGNC:30091]	84106	-
ENSG00000154358	1471.99	1.43532	0.074367	19.3004	5.32533e-83	8.45302e-81	Up	748.23	822.281	813.249	2093.71	2156.22	2198.24	OBSCN	1	228208044	228378876	+	39568	protein_coding	obscurin, cytoskeletal calmodulin and titin-interacting RhoGEF [Source:HGNC Symbol;Acc:HGNC:15719]	84033	-
ENSG00000123405	825.804	1.75284	0.0908802	19.2873	6.8602e-83	1.08132e-80	Up	390.381	383.859	359.057	1371.52	1236.2	1213.81	NFE2	12	54292111	54301015	-	2363	protein_coding	nuclear factor, erythroid 2 [Source:HGNC Symbol;Acc:HGNC:7780]	4778	TF_bZIP
ENSG00000177374	232.24	3.21933	0.167003	19.2771	8.3573e-83	1.30815e-80	Up	40.927	45.9482	48.0789	432.886	411.759	413.842	HIC1	17	2054154	2063241	+	8108	protein_coding	HIC ZBTB transcriptional repressor 1 [Source:HGNC Symbol;Acc:HGNC:4909]	3090	ZBTB
ENSG00000116833	541.398	-1.90927	0.09942	-19.2041	3.41731e-82	5.31215e-80	Down	873.109	830.896	861.328	229.301	221.505	232.249	NR5A2	1	200027614	200177420	+	7543	protein_coding	nuclear receptor subfamily 5 group A member 2 [Source:HGNC Symbol;Acc:HGNC:7984]	2494	SF-like
ENSG00000272839	213.638	3.59959	0.187739	19.1734	6.17324e-82	9.53047e-80	Up	32.5317	37.3329	27.6198	376.097	391.539	416.709	ENSG00000272839	7	157868538	157869154	+	617	lncRNA	novel transcript, antisense to PTPRN2		-
ENSG00000143333	300.749	2.9823	0.155618	19.1642	7.36131e-82	1.12873e-79	Up	82.9034	73.7085	46.033	557.18	550.544	494.125	RGS16	1	182598623	182604389	-	2408	protein_coding	regulator of G protein signaling 16 [Source:HGNC Symbol;Acc:HGNC:9997]	6004	-
ENSG00000101307	826.241	1.61404	0.0849973	18.9893	2.08933e-80	3.182e-78	Up	418.715	403.004	398.952	1281.52	1224.25	1231.01	SIRPB1	20	1561385	1620061	-	8227	protein_coding	signal regulatory protein beta 1 [Source:HGNC Symbol;Acc:HGNC:15928]	10326	-
ENSG00000139626	277.095	2.89534	0.1526	18.9734	2.82751e-80	4.27733e-78	Up	77.6564	55.5207	64.4461	476.818	530.324	457.807	ITGB7	12	53191323	53207282	-	4451	protein_coding	integrin subunit beta 7 [Source:HGNC Symbol;Acc:HGNC:6162]	3695	-
ENSG00000198795	1965.9	-1.30487	0.0689239	-18.932	6.21565e-80	9.34004e-78	Down	2826.06	2890.91	2679.12	1150.79	1112.12	1136.39	ZNF521	18	25061924	25352190	-	6225	protein_coding	zinc finger protein 521 [Source:HGNC Symbol;Acc:HGNC:24605]	25925	zf-C2H2
ENSG00000181104	1393.39	1.34271	0.0714804	18.7843	1.01502e-78	1.51513e-76	Up	781.811	792.606	789.721	1988.71	2012.84	1994.66	F2R	5	76716126	76735770	+	3972	protein_coding	coagulation factor II thrombin receptor [Source:HGNC Symbol;Acc:HGNC:3537]	2149	-
ENSG00000115896	748.327	-1.70971	0.0912663	-18.7332	2.65485e-78	3.93686e-76	Down	1197.38	1147.75	1094.56	325.736	357.532	367.01	PLCL1	2	197804593	198572581	+	8122	protein_coding	phospholipase C like 1 (inactive) [Source:HGNC Symbol;Acc:HGNC:9063]	5334	-
ENSG00000109906	525.019	-1.95621	0.105198	-18.5954	3.49818e-77	5.15352e-75	Down	897.246	821.324	785.629	227.158	212.313	206.443	ZBTB16	11	114059041	114256765	+	16557	protein_coding	zinc finger and BTB domain containing 16 [Source:HGNC Symbol;Acc:HGNC:12930]	7704	ZBTB
ENSG00000104953	245.512	2.96178	0.159932	18.519	1.45128e-76	2.12414e-74	Up	55.6187	54.5635	57.2855	481.104	415.436	409.063	TLE6	19	2977538	2995179	+	3555	protein_coding	TLE family member 6, subcortical maternal complex member [Source:HGNC Symbol;Acc:HGNC:30788]	79816	-
ENSG00000287315	244.999	3.01642	0.164328	18.3561	2.94961e-75	4.2893e-73	Up	57.7176	40.2047	64.4461	409.313	433.818	464.497	ENSG00000287315	1	228357012	228368554	-	4828	lncRNA	novel transcript, antisense to OBSCN		-
ENSG00000132746	1005.54	-2.01678	0.110195	-18.3019	7.98703e-75	1.15402e-72	Down	1884.74	1555.54	1396.33	444.673	364.885	387.081	ALDH3B2	11	67662160	67681224	-	3663	protein_coding	aldehyde dehydrogenase 3 family member B2 [Source:HGNC Symbol;Acc:HGNC:411]	222	-
ENSG00000256235	3335.81	1.2201	0.0667035	18.2914	9.68946e-75	1.39109e-72	Up	2124.01	1926.95	1961	4724.25	4788.54	4490.14	SMIM3	5	150778757	150796734	+	1638	protein_coding	small integral membrane protein 3 [Source:HGNC Symbol;Acc:HGNC:30248]	85027	-
ENSG00000143669	6940.31	-1.34991	0.0738797	-18.2717	1.38996e-74	1.98289e-72	Down	8922.09	10499.2	10487.3	3834.9	4098.29	3800.08	LYST	1	235661041	235883640	-	19614	protein_coding	lysosomal trafficking regulator [Source:HGNC Symbol;Acc:HGNC:1968]	1130	-
ENSG00000117971	343.808	-2.44687	0.13409	-18.2479	2.15024e-74	3.0482e-72	Down	645.387	574.352	522.73	116.794	95.587	108	CHRNB4	15	78624111	78727754	-	4984	protein_coding	cholinergic receptor nicotinic beta 4 subunit [Source:HGNC Symbol;Acc:HGNC:1964]	1143	-
ENSG00000083544	2026.72	-1.29586	0.0710342	-18.2428	2.3603e-74	3.32507e-72	Down	2955.14	2895.69	2789.6	1214.01	1207.71	1098.16	TDRD3	13	60396457	60573878	+	7823	protein_coding	tudor domain containing 3 [Source:HGNC Symbol;Acc:HGNC:20612]	81550	-
ENSG00000136235	1964.63	-1.24379	0.0684066	-18.1823	7.13126e-74	9.98376e-72	Down	2816.62	2762.63	2707.76	1207.58	1118.55	1174.62	GPNMB	7	23235967	23275108	+	5906	protein_coding	glycoprotein nmb [Source:HGNC Symbol;Acc:HGNC:4462]	10457	-
ENSG00000136830	7242.31	-1.31542	0.0723729	-18.1755	8.0643e-74	1.12203e-71	Down	11396.6	10176.6	9425.5	4166	4171.82	4117.39	NIBAN2	9	127505339	127578989	-	4617	protein_coding	niban apoptosis regulator 2 [Source:HGNC Symbol;Acc:HGNC:25282]	64855	-
ENSG00000116691	5066.39	-1.04851	0.0581749	-18.0233	1.27787e-72	1.76707e-70	Down	6733.02	6858.72	6898.81	3381.66	3302.35	3223.76	MIIP	1	12019466	12032045	+	2821	protein_coding	migration and invasion inhibitory protein [Source:HGNC Symbol;Acc:HGNC:25715]	60672	-
ENSG00000124299	6239.23	-1.43468	0.0800993	-17.9112	9.64007e-72	1.32492e-69	Down	10243.3	8897.67	8185.68	3432.02	3479.73	3197	PEPD	19	33386950	33521791	-	4477	protein_coding	peptidase D [Source:HGNC Symbol;Acc:HGNC:8840]	5184	-
ENSG00000104626	4571.42	1.13689	0.0638078	17.8174	5.17841e-71	7.07402e-69	Up	2876.43	3000.03	2696.51	6355.07	6132.27	6368.2	ERI1	8	9002147	9116746	+	6382	protein_coding	exoribonuclease 1 [Source:HGNC Symbol;Acc:HGNC:23994]	90459	-
ENSG00000117148	547.318	-1.89877	0.106751	-17.787	8.91293e-71	1.21023e-68	Down	952.865	849.084	787.675	232.516	236.21	225.558	ACTL8	1	17755333	17827063	+	1844	protein_coding	actin like 8 [Source:HGNC Symbol;Acc:HGNC:24018]	81569	-
ENSG00000115170	1277.69	1.49487	0.084093	17.7764	1.07649e-70	1.45294e-68	Up	747.18	635.616	626.048	1808.69	1922.77	1925.85	ACVR1	2	157736251	157876330	-	9842	protein_coding	activin A receptor type 1 [Source:HGNC Symbol;Acc:HGNC:171]	90	-
ENSG00000080644	538.33	-1.9908	0.112754	-17.6561	9.13474e-70	1.21833e-67	Down	952.865	810.794	818.364	187.513	221.505	238.939	CHRNA3	15	78593052	78621295	-	4761	protein_coding	cholinergic receptor nicotinic alpha 3 subunit [Source:HGNC Symbol;Acc:HGNC:1957]	1136	-
ENSG00000165474	2059.99	-1.34815	0.0765351	-17.6148	1.89665e-69	2.51473e-67	Down	3194.4	2927.28	2753.79	1104.72	1201.27	1178.45	GJB2	13	20187463	20192938	-	2474	protein_coding	gap junction protein beta 2 [Source:HGNC Symbol;Acc:HGNC:4284]	2706	-
ENSG00000197536	669.459	1.86043	0.105955	17.5586	5.11524e-69	6.74254e-67	Up	256.056	269.946	341.667	994.353	1067.08	1087.65	IRF1-AS1	5	132410636	132488702	+	9728	lncRNA	IRF1 antisense RNA 1 [Source:HGNC Symbol;Acc:HGNC:33838]		-
ENSG00000144802	890.852	1.97435	0.112507	17.5487	6.08211e-69	7.97039e-67	Up	301.181	338.868	443.962	1534.39	1343.73	1382.98	NFKBIZ	3	101827991	101861022	+	5902	protein_coding	NFKB inhibitor zeta [Source:HGNC Symbol;Acc:HGNC:29805]	64332	-
ENSG00000162645	4240.13	1.13471	0.0646648	17.5476	6.20977e-69	8.09065e-67	Up	2799.83	2571.18	2590.12	6043.27	5805.07	5631.31	GBP2	1	89106132	89150456	-	7223	protein_coding	guanylate binding protein 2 [Source:HGNC Symbol;Acc:HGNC:4183]	2634	-
ENSG00000132405	3133.75	-1.34015	0.0765266	-17.5121	1.1574e-68	1.4993e-66	Down	4926.98	4393.79	4159.33	1696.19	1867.62	1758.59	TBC1D14	4	6909242	7033118	+	6260	protein_coding	TBC1 domain family member 14 [Source:HGNC Symbol;Acc:HGNC:29246]	57533	-
ENSG00000125968	218.955	2.91817	0.167542	17.4176	6.06971e-68	7.81778e-66	Up	65.0634	45.9482	42.9641	369.668	391.539	398.55	ID1	20	31605283	31606515	+	1233	protein_coding	inhibitor of DNA binding 1, HLH protein [Source:HGNC Symbol;Acc:HGNC:5360]	3397	bHLH
ENSG00000204287	516.143	1.82791	0.105503	17.3256	3.01547e-67	3.86185e-65	Up	251.858	219.211	209.706	847.557	787.674	780.852	HLA-DRA	6	32439878	32445046	+	1244	protein_coding	major histocompatibility complex, class II, DR alpha [Source:HGNC Symbol;Acc:HGNC:4947]	3122	-
ENSG00000125249	4402.1	-1.25197	0.07285	-17.1856	3.40417e-66	4.33503e-64	Down	6513.69	6356.16	5732.64	2511.6	2498.13	2800.36	RAP2A	13	97434169	97469128	+	5623	protein_coding	RAP2A, member of RAS oncogene family [Source:HGNC Symbol;Acc:HGNC:9861]	5911	-
ENSG00000121933	3278.51	-1.16508	0.0686188	-16.979	1.17516e-64	1.4881e-62	Down	4806.3	4533.55	4264.7	2036.92	2081.77	1947.83	TMIGD3	1	111483348	111563962	-	2428	protein_coding	transmembrane and immunoglobulin domain containing 3 [Source:HGNC Symbol;Acc:HGNC:51375]	57413	-
ENSG00000148700	11425.9	1.00292	0.0591435	16.9575	1.69542e-64	2.1349e-62	Up	7787.67	7732.7	7299.8	15769.3	14709.4	15256.7	ADD3	10	109996368	110135565	+	6539	protein_coding	adducin 3 [Source:HGNC Symbol;Acc:HGNC:245]	120	-
ENSG00000132274	1745.33	1.30302	0.0769572	16.9318	2.62341e-64	3.28509e-62	Up	922.432	1048.19	1048.53	2549.1	2547.76	2355.94	TRIM22	11	5689697	5737089	+	5944	protein_coding	tripartite motif containing 22 [Source:HGNC Symbol;Acc:HGNC:16379]	10346	-
ENSG00000137752	1171.98	1.3545	0.0803742	16.8524	1.0071e-63	1.24725e-61	Up	630.696	692.094	653.668	1669.4	1778.47	1607.58	CASP1	11	105025443	105035250	-	3698	protein_coding	caspase 1 [Source:HGNC Symbol;Acc:HGNC:1499]	834	-
ENSG00000164619	180.598	-3.32177	0.197164	-16.8477	1.09005e-63	1.3426e-61	Down	354.701	300.578	330.414	28.9305	44.1171	24.8496	BMPER	7	33904308	34156427	+	7990	protein_coding	BMP binding endothelial regulator [Source:HGNC Symbol;Acc:HGNC:24154]	168667	-
ENSG00000226508	462.117	-1.85208	0.11016	-16.8126	1.97158e-63	2.41519e-61	Down	676.87	711.24	782.56	214.3	199.446	188.284	LINC01918	2	105144113	105145424	+	1009	lncRNA	long intergenic non-protein coding RNA 1918 [Source:HGNC Symbol;Acc:HGNC:52737]	105373984	-
ENSG00000142185	444.004	-1.77599	0.105737	-16.7963	2.59918e-63	3.16678e-61	Down	686.314	679.65	695.609	210.014	201.284	191.151	TRPM2	21	44350163	44443081	+	6360	protein_coding	transient receptor potential cation channel subfamily M member 2 [Source:HGNC Symbol;Acc:HGNC:12339]	7226	-
ENSG00000163513	3342.17	1.05813	0.0630061	16.7941	2.6975e-63	3.26891e-61	Up	2262.53	2167.22	2076.6	4492.8	4505.46	4548.44	TGFBR2	3	30606601	30694142	+	6850	protein_coding	transforming growth factor beta receptor 2 [Source:HGNC Symbol;Acc:HGNC:11773]	7048	-
ENSG00000277632	358.853	-2.03593	0.121631	-16.7386	6.86231e-63	8.27147e-61	Down	586.62	582.01	562.625	141.438	158.086	122.337	CCL3	17	36088256	36090169	-	1494	protein_coding	C-C motif chemokine ligand 3 [Source:HGNC Symbol;Acc:HGNC:10627]	6348	-
ENSG00000115457	53925.3	-1.13146	0.0676627	-16.722	9.06352e-63	1.08666e-60	Down	79857	73627.2	68664.8	35557.8	33243.1	32601.8	IGFBP2	2	216632828	216664436	+	4742	protein_coding	insulin like growth factor binding protein 2 [Source:HGNC Symbol;Acc:HGNC:5471]	3485	-
ENSG00000276085	780.269	-1.47928	0.0888183	-16.6552	2.77571e-62	3.31029e-60	Down	1161.7	1186.04	1097.63	412.528	386.944	436.78	CCL3L1	17	36194869	36196758	-	1469	protein_coding	C-C motif chemokine ligand 3 like 1 [Source:HGNC Symbol;Acc:HGNC:10628]	6349;414062	-
ENSG00000124762	2294.85	-1.22931	0.0741769	-16.5727	1.09768e-61	1.3022e-59	Down	3459.91	3177.13	3014.65	1428.31	1375.9	1313.21	CDKN1A	6	36676460	36687337	+	2996	protein_coding	cyclin dependent kinase inhibitor 1A [Source:HGNC Symbol;Acc:HGNC:1784]	1026	-
ENSG00000251364	2489.88	-1.13442	0.0685303	-16.5536	1.50811e-61	1.77973e-59	Down	3357.06	3274.76	3632.51	1553.68	1587.3	1533.99	ENSG00000251364	11	7418826	7513644	-	11336	lncRNA	novel transcript, antisense to OLFML1	100506258	-
ENSG00000159387	150.836	4.02808	0.245028	16.4392	1.00172e-60	1.16988e-58	Up	11.5435	22.9741	17.3902	263.589	316.172	273.346	IRX6	16	55324203	55330756	+	2952	protein_coding	iroquois homeobox 6 [Source:HGNC Symbol;Acc:HGNC:14675]	79190	Homeobox
ENSG00000134070	260.062	2.45151	0.149129	16.4389	1.00714e-60	1.17015e-58	Up	98.6446	79.4521	63.4232	418.957	442.09	457.807	IRAK2	3	10164919	10243745	+	3431	protein_coding	interleukin 1 receptor associated kinase 2 [Source:HGNC Symbol;Acc:HGNC:6113]	3656	-
ENSG00000117592	34272.7	-1.1148	0.0678319	-16.4348	1.07834e-60	1.24645e-58	Down	50920.5	46313.8	43442.8	22468.3	21620.1	20870.8	PRDX6	1	173477330	173488815	+	2311	protein_coding	peroxiredoxin 6 [Source:HGNC Symbol;Acc:HGNC:16753]	9588	-
ENSG00000137364	3011.45	1.21403	0.0740862	16.3868	2.37714e-60	2.73371e-58	Up	1978.14	1745.07	1719.59	4454.23	4052.34	4119.31	TPMT	6	18128311	18155077	-	3184	protein_coding	thiopurine S-methyltransferase [Source:HGNC Symbol;Acc:HGNC:12014]	7172	-
ENSG00000170581	5359.2	1.08691	0.0663626	16.3784	2.72763e-60	3.12086e-58	Up	3301.44	3270.94	3720.49	7241.2	7359.28	7261.83	STAT2	12	56341597	56360167	-	6198	protein_coding	signal transducer and activator of transcription 2 [Source:HGNC Symbol;Acc:HGNC:11363]	6773	STAT
ENSG00000126759	295.04	2.13247	0.1303	16.3658	3.35378e-60	3.81789e-58	Up	112.287	111.041	105.364	495.033	495.398	451.116	CFP	X	47623172	47630305	-	5617	protein_coding	complement factor properdin [Source:HGNC Symbol;Acc:HGNC:8864]	5199	-
ENSG00000004799	207.957	2.67912	0.163852	16.3508	4.29098e-60	4.86023e-58	Up	62.9646	57.4352	48.0789	372.882	333.635	372.745	PDK4	7	95583499	95596516	-	4544	protein_coding	pyruvate dehydrogenase kinase 4 [Source:HGNC Symbol;Acc:HGNC:8812]	5166	-
ENSG00000090382	407.685	1.82188	0.11226	16.2291	3.1391e-59	3.53777e-57	Up	189.943	183.793	165.719	611.827	628.668	666.161	LYZ	12	69348381	69354234	+	1724	protein_coding	lysozyme [Source:HGNC Symbol;Acc:HGNC:6740]	4069	-
ENSG00000125746	1190.7	1.41155	0.0870709	16.2115	4.18458e-59	4.69256e-57	Up	585.571	644.232	722.206	1642.61	1800.53	1749.03	EML2	19	45606994	45645602	-	8173	protein_coding	EMAP like 2 [Source:HGNC Symbol;Acc:HGNC:18035]	24139	-
ENSG00000116016	46756.7	1.1925	0.0735851	16.2058	4.59187e-59	5.1238e-57	Up	31563.1	28433.3	25391.8	64837.6	65847.5	64466.6	EPAS1	2	46293667	46386697	+	7291	protein_coding	endothelial PAS domain protein 1 [Source:HGNC Symbol;Acc:HGNC:3374]	2034	Others
ENSG00000185745	611.883	1.53624	0.0953748	16.1074	2.26482e-58	2.51473e-56	Up	338.96	312.065	290.519	908.633	924.621	896.498	IFIT1	10	89392546	89406487	+	4614	protein_coding	interferon induced protein with tetratricopeptide repeats 1 [Source:HGNC Symbol;Acc:HGNC:5407]	3434	-
ENSG00000026508	31835.8	-1.02148	0.0636021	-16.0605	4.827e-58	5.30734e-56	Down	45851.9	42408.3	39714.2	20824.6	21011.7	21204.4	CD44	11	35138882	35232402	+	9992	protein_coding	CD44 molecule (Indian blood group) [Source:HGNC Symbol;Acc:HGNC:1681]	960	-
ENSG00000163435	755.08	9.54704	0.59452	16.0584	4.99327e-58	5.46351e-56	Up	0	1.91451	4.09182	1447.6	1574.43	1502.45	ELF3	1	202007945	202017183	+	7186	protein_coding	E74 like ETS transcription factor 3 [Source:HGNC Symbol;Acc:HGNC:3318]	1999	ETS
ENSG00000175482	382.174	1.87305	0.116845	16.0302	7.86033e-58	8.55902e-56	Up	171.054	168.477	152.42	557.18	611.205	632.71	POLD4	11	67350772	67356972	-	3054	protein_coding	DNA polymerase delta 4, accessory subunit [Source:HGNC Symbol;Acc:HGNC:14106]	57804	-
ENSG00000183853	424.345	-1.76333	0.110413	-15.9703	2.05931e-57	2.23158e-55	Down	688.413	671.035	607.635	186.441	198.527	194.018	KIRREL1	1	157993273	158100262	+	7872	protein_coding	kirre like nephrin family adhesion molecule 1 [Source:HGNC Symbol;Acc:HGNC:15734]	55243	-
ENSG00000089127	2361.8	1.23285	0.0772659	15.956	2.58985e-57	2.79308e-55	Up	1554.18	1401.42	1274.6	3327.01	3385.99	3227.59	OAS1	12	112905856	112933219	+	13021	protein_coding	2'-5'-oligoadenylate synthetase 1 [Source:HGNC Symbol;Acc:HGNC:8086]	4938	-
ENSG00000149295	1477.58	-1.4248	0.0893145	-15.9526	2.73421e-57	2.93472e-55	Down	2428.34	2083.94	1946.68	837.914	761.02	807.613	DRD2	11	113409605	113475691	-	4117	protein_coding	dopamine receptor D2 [Source:HGNC Symbol;Acc:HGNC:3023]	1813	-
ENSG00000130589	3149.1	1.15	0.0722777	15.9108	5.33128e-57	5.69512e-55	Up	2073.63	1973.86	1822.9	4080.28	4554.17	4389.78	HELZ2	20	63558086	63574239	-	12066	protein_coding	helicase with zinc finger 2 [Source:HGNC Symbol;Acc:HGNC:30021]	85441	-
ENSG00000008517	27370.1	-1.33394	0.0839114	-15.897	6.65177e-57	7.07221e-55	Down	44717.5	38665.4	34195.3	16298.6	15573.3	14770.2	IL32	16	3065297	3082192	+	3209	protein_coding	interleukin 32 [Source:HGNC Symbol;Acc:HGNC:16830]	9235	-
ENSG00000163235	763.951	1.48395	0.0935592	15.861	1.17932e-56	1.24797e-54	Up	438.654	406.833	362.126	1068.29	1135.1	1172.71	TGFA	2	70447284	70554193	-	4917	protein_coding	transforming growth factor alpha [Source:HGNC Symbol;Acc:HGNC:11765]	7039	-
ENSG00000131668	224.684	-2.44556	0.154888	-15.7893	3.68934e-56	3.8678e-54	Down	423.962	351.312	364.172	65.3616	73.5285	69.7701	BARX1	9	93951627	93955355	-	1755	protein_coding	BARX homeobox 1 [Source:HGNC Symbol;Acc:HGNC:955]	56033	Homeobox
ENSG00000131979	638.376	1.44177	0.0913785	15.778	4.40651e-56	4.59828e-54	Up	347.355	348.44	334.506	957.922	903.481	938.552	GCH1	14	54842008	54902826	-	2925	protein_coding	GTP cyclohydrolase 1 [Source:HGNC Symbol;Acc:HGNC:4193]	2643	-
ENSG00000113552	2936.74	-1.09683	0.0696157	-15.7555	6.29932e-56	6.54316e-54	Down	4279.5	3986.96	3740.94	1842.98	1903.47	1866.59	GNPDA1	5	141991749	142013041	-	3959	protein_coding	glucosamine-6-phosphate deaminase 1 [Source:HGNC Symbol;Acc:HGNC:4417]	10007	-
ENSG00000152465	2131.55	-1.14887	0.0729796	-15.7423	7.75179e-56	8.01492e-54	Down	3125.14	2972.27	2716.97	1325.45	1340.06	1309.38	NMT2	10	15102584	15168693	-	6470	protein_coding	N-myristoyltransferase 2 [Source:HGNC Symbol;Acc:HGNC:7858]	9397	-
ENSG00000244476	374.879	1.77731	0.112952	15.7351	8.69068e-56	8.94465e-54	Up	166.856	175.177	165.719	589.325	586.39	565.807	ERVFRD-1	6	11102489	11111725	-	3235	protein_coding	endogenous retrovirus group FRD member 1, envelope [Source:HGNC Symbol;Acc:HGNC:33823]	405754	-
ENSG00000032444	4847.36	1.00324	0.0638154	15.721	1.08658e-55	1.11326e-53	Up	3429.47	3167.55	3084.21	6309	6566.09	6527.81	PNPLA6	19	7534004	7561764	+	7161	protein_coding	patatin like phospholipase domain containing 6 [Source:HGNC Symbol;Acc:HGNC:16268]	10908	-
ENSG00000188707	2931.18	1.04242	0.0664478	15.6879	1.83142e-55	1.86788e-53	Up	2005.42	1917.38	1825.97	3812.4	4064.29	3961.61	ZBED6CL	7	150322639	150332721	+	5176	protein_coding	ZBED6 C-terminal like [Source:HGNC Symbol;Acc:HGNC:21720]	113763	-
ENSG00000166886	947.065	-1.30814	0.0835796	-15.6514	3.25032e-55	3.3001e-53	Down	1432.45	1324.84	1289.95	565.752	529.405	540.002	NAB2	12	57089043	57095476	+	2861	protein_coding	NGFI-A binding protein 2 [Source:HGNC Symbol;Acc:HGNC:7627]	4665	-
ENSG00000112139	359.262	1.9696	0.125952	15.6377	4.0271e-55	4.05227e-53	Up	142.72	168.477	126.846	527.178	588.228	602.126	MDGA1	6	37630679	37699306	-	14690	protein_coding	MAM domain containing glycosylphosphatidylinositol anchor 1 [Source:HGNC Symbol;Acc:HGNC:19267]	266727	-
ENSG00000198570	158.885	-3.046	0.194898	-15.6286	4.64647e-55	4.65473e-53	Down	301.181	292.92	255.739	40.717	32.1687	30.5842	RD3	1	211476522	211492162	-	3511	protein_coding	RD3 regulator of GUCY2D [Source:HGNC Symbol;Acc:HGNC:19689]	343035	-
ENSG00000117560	296.143	-2.00995	0.129219	-15.5546	1.48164e-54	1.47771e-52	Down	445.999	491.071	485.903	126.437	120.403	107.045	FASLG	1	172659103	172666876	+	1805	protein_coding	Fas ligand [Source:HGNC Symbol;Acc:HGNC:11936]	356	-
ENSG00000184497	1554.01	-1.11197	0.0716513	-15.5192	2.57382e-54	2.53336e-52	Down	2148.14	2122.23	2105.24	956.85	1035.83	955.755	TMEM255B	13	113759226	113816995	+	7301	protein_coding	transmembrane protein 255B [Source:HGNC Symbol;Acc:HGNC:28297]	348013	-
ENSG00000234020	294.51	-2.07344	0.133635	-15.5156	2.72002e-54	2.66562e-52	Down	491.124	451.824	485.903	94.2921	114.888	129.027	CHIAP3	1	111353275	111367409	-	1133	unprocessed_pseudogene	chitinase, acidic pseudogene 3 [Source:HGNC Symbol;Acc:HGNC:44464]		-
ENSG00000117228	8280.16	1.02116	0.0660985	15.4491	7.65047e-54	7.465e-52	Up	5869.35	5480.28	5049.3	11237.9	10914.4	11129.8	GBP1	1	89051882	89065360	-	6103	protein_coding	guanylate binding protein 1 [Source:HGNC Symbol;Acc:HGNC:4182]	2633	-
ENSG00000005238	2641.97	1.06189	0.0691974	15.3459	3.77505e-53	3.66765e-51	Up	1837.52	1670.41	1626.5	3628.1	3608.41	3480.86	FAM214B	9	35104112	35116341	-	6375	protein_coding	family with sequence similarity 214 member B [Source:HGNC Symbol;Acc:HGNC:25666]	80256	-
ENSG00000100060	6939.02	-1.03097	0.0671987	-15.3421	3.99774e-53	3.86734e-51	Down	10047.1	9227.93	8679.77	4502.45	4680.09	4496.83	MFNG	22	37469063	37486393	-	3034	protein_coding	MFNG O-fucosylpeptide 3-beta-N-acetylglucosaminyltransferase [Source:HGNC Symbol;Acc:HGNC:7038]	4242	-
ENSG00000115267	1777.53	1.12867	0.0738662	15.2799	1.04096e-52	1.0027e-50	Up	1148.05	1172.64	1026.02	2386.23	2455.85	2476.36	IFIH1	2	162267074	162318684	-	5094	protein_coding	interferon induced with helicase C domain 1 [Source:HGNC Symbol;Acc:HGNC:18873]	64135	-
ENSG00000124813	657.957	-1.48409	0.0974146	-15.2348	2.07656e-52	1.9833e-50	Down	985.396	997.458	923.728	383.597	311.577	345.983	RUNX2	6	45328157	45664349	+	8192	protein_coding	RUNX family transcription factor 2 [Source:HGNC Symbol;Acc:HGNC:10472]	860	Runt
ENSG00000166949	1580.4	1.06305	0.0697979	15.2304	2.22225e-52	2.11348e-50	Up	1050.46	1020.43	998.404	2179.43	2116.7	2117	SMAD3	15	67063763	67195173	+	9981	protein_coding	SMAD family member 3 [Source:HGNC Symbol;Acc:HGNC:6769]	4088	MH1
ENSG00000261594	376.421	-1.95814	0.12902	-15.1771	5.01577e-52	4.73035e-50	Down	667.425	624.129	504.317	161.797	148.895	151.965	TPBGL	11	75240774	75243704	+	2931	protein_coding	trophoblast glycoprotein like [Source:HGNC Symbol;Acc:HGNC:44159]	100507050	-
ENSG00000148908	1721.52	-1.1591	0.0765569	-15.1404	8.7652e-52	8.23199e-50	Down	2533.28	2324.21	2276.07	1130.43	1060.65	1004.5	RGS10	10	119499817	119542719	-	1274	protein_coding	regulator of G protein signaling 10 [Source:HGNC Symbol;Acc:HGNC:9992]	6001	-
ENSG00000028137	4755.03	1.28725	0.085086	15.1288	1.04513e-51	9.77475e-50	Up	3193.36	2677.44	2422.36	6599.37	6903.4	6734.25	TNFRSF1B	1	12166991	12209228	+	3778	protein_coding	TNF receptor superfamily member 1B [Source:HGNC Symbol;Acc:HGNC:11917]	7133	-
ENSG00000237311	404.665	1.70499	0.112788	15.1168	1.25542e-51	1.1645e-49	Up	190.993	209.639	168.787	625.757	625.911	606.905	ENSG00000237311	X	65925836	66001436	+	1701	lncRNA	novel transcript		-
ENSG00000238164	1019.96	1.33341	0.0882267	15.1135	1.32022e-51	1.21958e-49	Up	526.804	560.951	650.599	1489.39	1417.26	1474.73	TNFRSF14-AS1	1	2549920	2557031	-	6137	lncRNA	TNFRSF14 antisense RNA 1 [Source:HGNC Symbol;Acc:HGNC:26966]		-
ENSG00000139289	2318.68	-1.04125	0.068941	-15.1035	1.53619e-51	1.41329e-49	Down	3212.24	3224.03	2926.67	1494.74	1539.5	1514.87	PHLDA1	12	76025447	76031776	-	5913	protein_coding	pleckstrin homology like domain family A member 1 [Source:HGNC Symbol;Acc:HGNC:8933]	22822	-
ENSG00000111331	11302	1.13207	0.0753615	15.0219	5.28029e-51	4.83812e-49	Up	7930.39	6947.75	6368.91	15378.2	15878.5	15308.3	OAS3	12	112938051	112976460	+	18045	protein_coding	2'-5'-oligoadenylate synthetase 3 [Source:HGNC Symbol;Acc:HGNC:8088]	4940	-
ENSG00000005020	7804.17	1.06591	0.0709851	15.016	5.76534e-51	5.26117e-49	Up	5334.15	5259.15	4542.94	10558.6	10202.1	10928.1	SKAP2	7	26667068	26995239	-	5361	protein_coding	src kinase associated phosphoprotein 2 [Source:HGNC Symbol;Acc:HGNC:15687]	8935	-
ENSG00000172137	745.912	-1.69739	0.113356	-14.974	1.08593e-50	9.8697e-49	Down	1350.59	1079.78	990.22	369.668	361.209	324.001	CALB2	16	71358713	71390436	+	1701	protein_coding	calbindin 2 [Source:HGNC Symbol;Acc:HGNC:1435]	794	-
ENSG00000180383	240.455	2.24532	0.149997	14.9691	1.16886e-50	1.05807e-48	Up	74.5081	72.7513	104.341	380.383	400.73	410.019	DEFB124	20	31465471	31476757	-	1265	protein_coding	defensin beta 124 [Source:HGNC Symbol;Acc:HGNC:18104]	245937	-
ENSG00000073849	13674.8	1.06448	0.0712206	14.9462	1.64974e-50	1.48741e-48	Up	9779.45	8702.39	8059.86	18414.8	18782.8	18309.4	ST6GAL1	3	186930325	187078553	+	11142	protein_coding	ST6 beta-galactoside alpha-2,6-sialyltransferase 1 [Source:HGNC Symbol;Acc:HGNC:10860]	6480	-
ENSG00000197943	4983.32	1.02141	0.068369	14.9396	1.82015e-50	1.63451e-48	Up	3531.27	3301.57	3036.13	6538.3	6873.07	6619.56	PLCG2	16	81739097	81962685	+	13375	protein_coding	phospholipase C gamma 2 [Source:HGNC Symbol;Acc:HGNC:9066]	5336	-
ENSG00000162174	1111.95	1.24977	0.0838935	14.8971	3.43987e-50	3.07677e-48	Up	715.698	664.334	595.36	1548.32	1612.11	1535.9	ASRGL1	11	62337448	62393412	+	4586	protein_coding	asparaginase and isoaspartyl peptidase 1 [Source:HGNC Symbol;Acc:HGNC:16448]	80150	-
ENSG00000245164	766.17	-1.78102	0.119592	-14.8924	3.69093e-50	3.28829e-48	Down	1005.34	1108.5	1446.46	365.382	325.363	345.983	LINC00861	8	125859721	126292788	-	8758	lncRNA	long intergenic non-protein coding RNA 861 [Source:HGNC Symbol;Acc:HGNC:45133]	100130231	-
ENSG00000169991	1183.77	-1.18638	0.0797872	-14.8694	5.21138e-50	4.62458e-48	Down	1726.28	1671.37	1537.5	699.69	749.071	718.728	IFFO2	1	18904280	18956676	-	6179	protein_coding	intermediate filament family orphan 2 [Source:HGNC Symbol;Acc:HGNC:27006]	126917	-
ENSG00000163106	987.758	-1.23497	0.0833279	-14.8206	1.07744e-49	9.5237e-48	Down	1357.94	1468.43	1331.89	613.97	556.978	597.347	HPGDS	4	94298535	94342876	-	2111	protein_coding	hematopoietic prostaglandin D synthase [Source:HGNC Symbol;Acc:HGNC:17890]	27306	-
ENSG00000225217	855.645	1.62695	0.109809	14.8162	1.15086e-49	1.0133e-47	Up	328.465	450.867	475.674	1244.01	1370.39	1264.46	HSPA7	1	161606291	161608217	+	1927	unprocessed_pseudogene	heat shock protein family A (Hsp70) member 7 (pseudogene) [Source:HGNC Symbol;Acc:HGNC:5240]		-
ENSG00000133121	2156.2	-1.08149	0.0729984	-14.8152	1.16806e-49	1.02443e-47	Down	3097.86	2946.43	2742.54	1325.45	1444.83	1380.11	STARD13	13	33103137	33350630	-	8386	protein_coding	StAR related lipid transfer domain containing 13 [Source:HGNC Symbol;Acc:HGNC:19164]	90627	-
ENSG00000110786	332.047	-1.75251	0.118381	-14.8039	1.38135e-49	1.2068e-47	Down	516.31	490.114	529.89	154.296	152.572	149.098	PTPN5	11	18727928	18792721	-	5497	protein_coding	protein tyrosine phosphatase non-receptor type 5 [Source:HGNC Symbol;Acc:HGNC:9657]	84867	-
ENSG00000153029	2627.84	1.06869	0.0722972	14.7819	1.91697e-49	1.66828e-47	Up	1858.51	1592.87	1639.8	3607.74	3539.48	3528.65	MR1	1	181033374	181061938	+	9441	protein_coding	major histocompatibility complex, class I-related [Source:HGNC Symbol;Acc:HGNC:4975]	3140	-
ENSG00000172927	1303.14	1.16166	0.0786428	14.7713	2.24276e-49	1.9443e-47	Up	841.627	776.333	797.905	1830.12	1886.92	1685.95	MYEOV	11	69294151	69367726	+	3747	protein_coding	myeloma overexpressed [Source:HGNC Symbol;Acc:HGNC:7563]	26579	-
ENSG00000178538	181.862	2.44218	0.165431	14.7625	2.55498e-49	2.20649e-47	Up	60.8658	52.649	56.2625	311.807	316.172	293.417	CA8	8	60185412	60281400	-	7706	protein_coding	carbonic anhydrase 8 [Source:HGNC Symbol;Acc:HGNC:1382]	767	-
ENSG00000145555	280.801	-2.03115	0.137649	-14.756	2.81678e-49	2.42329e-47	Down	506.865	440.337	406.113	117.865	107.535	106.089	MYO10	5	16661907	16936288	-	13982	protein_coding	myosin X [Source:HGNC Symbol;Acc:HGNC:7593]	4651	-
ENSG00000163110	3974.32	-1.04581	0.0709044	-14.7495	3.09845e-49	2.65548e-47	Down	5598.6	5519.52	4945.99	2606.96	2458.61	2716.26	PDLIM5	4	94451857	94668227	+	11090	protein_coding	PDZ and LIM domain 5 [Source:HGNC Symbol;Acc:HGNC:17468]	10611	-
ENSG00000103449	1865.08	-1.14543	0.0776877	-14.744	3.36145e-49	2.86996e-47	Down	2788.28	2541.51	2376.32	1208.65	1148.88	1126.84	SALL1	16	51135975	51151367	-	5660	protein_coding	spalt like transcription factor 1 [Source:HGNC Symbol;Acc:HGNC:10524]	6299	zf-C2H2
ENSG00000184602	1127.93	-1.18548	0.0805966	-14.7089	5.65572e-49	4.79248e-47	Down	1679.06	1529.69	1492.49	676.117	681.057	709.17	SNN	16	11668455	11679152	+	3264	protein_coding	stannin [Source:HGNC Symbol;Acc:HGNC:11149]	8303	-
ENSG00000287839	955.396	1.24429	0.0849109	14.654	1.26935e-48	1.07158e-46	Up	607.609	546.592	548.304	1278.3	1415.42	1336.15	ENSG00000287839	1	155626757	155637604	-	1259	lncRNA	novel transcript		-
ENSG00000064300	126.326	5.19509	0.354776	14.6433	1.48686e-48	1.25052e-46	Up	7.34587	7.65803	5.11477	222.872	268.379	246.585	NGFR	17	49495293	49515008	+	4141	protein_coding	nerve growth factor receptor [Source:HGNC Symbol;Acc:HGNC:7809]	4804	-
ENSG00000168404	872.951	1.19394	0.0816707	14.6189	2.12747e-48	1.78264e-46	Up	523.656	546.592	522.73	1187.22	1215.98	1241.53	MLKL	16	74671855	74700960	-	5692	protein_coding	mixed lineage kinase domain like pseudokinase [Source:HGNC Symbol;Acc:HGNC:26617]	197259	-
ENSG00000188042	1267.13	-1.21649	0.0832653	-14.6098	2.43079e-48	2.02926e-46	Down	1885.79	1829.31	1599.9	774.695	739.88	773.206	ARL4C	2	234493041	234497081	-	4041	protein_coding	ADP ribosylation factor like GTPase 4C [Source:HGNC Symbol;Acc:HGNC:698]	10123	-
ENSG00000228168	2818.49	-1.03975	0.0712572	-14.5915	3.17932e-48	2.64435e-46	Down	3986.71	3647.14	3745.04	1716.54	1865.78	1949.74	HNRNPA1P21	3	39334979	39335939	+	961	processed_pseudogene	heterogeneous nuclear ribonucleoprotein A1 pseudogene 21 [Source:HGNC Symbol;Acc:HGNC:39539]		-
ENSG00000119408	6746.47	-1.00175	0.0687526	-14.5703	4.33814e-48	3.59492e-46	Down	9775.26	8808.65	8413.8	4425.3	4649.76	4406.03	NEK6	9	124257606	124353307	+	4433	protein_coding	NIMA related kinase 6 [Source:HGNC Symbol;Acc:HGNC:7749]	10783	-
ENSG00000104419	1472.77	-1.26223	0.0868309	-14.5366	7.10234e-48	5.84258e-46	Down	2325.49	2051.39	1859.73	874.345	849.254	876.428	NDRG1	8	133237175	133302022	-	12002	protein_coding	N-myc downstream regulated 1 [Source:HGNC Symbol;Acc:HGNC:7679]	10397	-
ENSG00000179934	2734.78	-1.02358	0.0704392	-14.5314	7.66305e-48	6.28091e-46	Down	3936.34	3626.08	3436.1	1816.19	1765.6	1828.36	CCR8	3	39329709	39333680	+	1484	protein_coding	C-C motif chemokine receptor 8 [Source:HGNC Symbol;Acc:HGNC:1609]	1237	-
ENSG00000125148	2056.3	1.01378	0.069877	14.508	1.0777e-47	8.76941e-46	Up	1429.3	1295.16	1362.58	2819.12	2777.54	2654.13	MT2A	16	56608584	56609497	+	914	protein_coding	metallothionein 2A [Source:HGNC Symbol;Acc:HGNC:7406]	4502	-
ENSG00000260916	996.205	1.33836	0.0923383	14.4941	1.32111e-47	1.07114e-45	Up	520.508	613.6	558.533	1492.6	1288.59	1503.4	CCPG1	15	55340032	55408510	-	8790	protein_coding	cell cycle progression 1 [Source:HGNC Symbol;Acc:HGNC:24227]	9236	-
ENSG00000213626	645.83	1.32639	0.0917948	14.4496	2.52314e-47	2.03841e-45	Up	392.479	362.799	349.85	907.561	946.679	915.614	LBH	2	30231534	30323730	+	4532	protein_coding	LBH regulator of WNT signaling pathway [Source:HGNC Symbol;Acc:HGNC:29532]	81606	-
ENSG00000072694	1477.51	1.07594	0.0744783	14.4464	2.64117e-47	2.11858e-45	Up	904.592	1009.9	937.026	1968.35	1978.84	2066.34	FCGR2B	1	161663147	161678654	+	6651	protein_coding	Fc fragment of IgG receptor IIb [Source:HGNC Symbol;Acc:HGNC:3618]	2213	-
ENSG00000170921	909.12	-1.18419	0.0819709	-14.4464	2.64045e-47	2.11858e-45	Down	1313.86	1272.19	1201.97	549.68	557.897	559.117	TANC2	17	63009556	63427699	+	22866	protein_coding	tetratricopeptide repeat, ankyrin repeat and coiled-coil containing 2 [Source:HGNC Symbol;Acc:HGNC:30212]	26115	-
ENSG00000068831	270.311	1.85749	0.129386	14.3561	9.75555e-47	7.76997e-45	Up	112.287	118.699	119.686	423.243	426.465	421.488	RASGRP2	11	64726911	64745456	-	6084	protein_coding	RAS guanyl releasing protein 2 [Source:HGNC Symbol;Acc:HGNC:9879]	10235	-
ENSG00000211455	1771.18	1.02053	0.0711749	14.3383	1.26087e-46	1.00071e-44	Up	1143.86	1238.69	1125.25	2408.73	2310.63	2399.9	STK38L	12	27243968	27325959	+	6863	protein_coding	serine/threonine kinase 38 like [Source:HGNC Symbol;Acc:HGNC:17848]	23012	-
ENSG00000172379	1989.28	-1.1843	0.0827191	-14.3171	1.71053e-46	1.35282e-44	Down	3072.67	2688.93	2527.72	1191.51	1283.07	1171.76	ARNT2	15	80404350	80597933	+	7737	protein_coding	aryl hydrocarbon receptor nuclear translocator 2 [Source:HGNC Symbol;Acc:HGNC:16876]	9915	bHLH
ENSG00000182487	411.804	4.75378	0.332787	14.2847	2.72429e-46	2.14704e-44	Up	28.3341	16.2733	43.987	847.557	797.784	736.887	NCF1B	7	73220624	73235945	+	1902	transcribed_unprocessed_pseudogene	neutrophil cytosolic factor 1B pseudogene [Source:HGNC Symbol;Acc:HGNC:32522]	654816	-
ENSG00000119922	1100.71	1.13288	0.079432	14.2622	3.76176e-46	2.95436e-44	Up	695.759	715.069	657.76	1436.88	1551.45	1547.37	IFIT2	10	89283694	89309271	+	4326	protein_coding	interferon induced protein with tetratricopeptide repeats 2 [Source:HGNC Symbol;Acc:HGNC:5409]	3433	-
ENSG00000178623	122.544	3.213	0.225723	14.2343	5.61554e-46	4.37973e-44	Up	24.1364	22.0168	25.5739	200.371	225.181	237.983	GPR35	2	240605430	240631259	+	5090	protein_coding	G protein-coupled receptor 35 [Source:HGNC Symbol;Acc:HGNC:4492]	2859	-
ENSG00000176624	2701.6	1.03476	0.0728548	14.203	8.77711e-46	6.7752e-44	Up	1919.37	1779.53	1618.31	3578.81	3616.68	3696.86	MEX3C	18	51174550	51218333	-	7871	protein_coding	mex-3 RNA binding family member C [Source:HGNC Symbol;Acc:HGNC:28040]	51320	-
ENSG00000153253	410.403	-1.52872	0.107918	-14.1656	1.49676e-45	1.14362e-43	Down	587.67	619.343	620.933	225.015	205.88	203.576	SCN3A	2	165087526	165204050	-	11566	protein_coding	sodium voltage-gated channel alpha subunit 3 [Source:HGNC Symbol;Acc:HGNC:10590]	6328	-
ENSG00000137965	156.123	2.67452	0.189853	14.0873	4.54383e-45	3.40259e-43	Up	37.7788	42.1192	47.0559	231.444	284.923	293.417	IFI44	1	78649796	78664078	+	2038	protein_coding	interferon induced protein 44 [Source:HGNC Symbol;Acc:HGNC:16938]	10561	-
ENSG00000177614	1776.69	-1.12733	0.0800407	-14.0845	4.72991e-45	3.5302e-43	Down	2629.82	2469.71	2213.67	1102.57	1168.18	1076.18	PGBD5	1	230314490	230426332	-	11257	protein_coding	piggyBac transposable element derived 5 [Source:HGNC Symbol;Acc:HGNC:19405]	79605	-
ENSG00000185950	1100.04	-1.23784	0.0879692	-14.0713	5.70195e-45	4.24165e-43	Down	1676.96	1576.6	1382.01	633.257	670.028	661.383	IRS2	13	109752695	109786583	-	8156	protein_coding	insulin receptor substrate 2 [Source:HGNC Symbol;Acc:HGNC:6126]	8660	-
ENSG00000101849	5050.73	-1.20392	0.085647	-14.0567	7.00442e-45	5.19341e-43	Down	8050.03	6951.58	6130.57	2980.92	3166.32	3024.97	TBL1X	X	9463320	9741037	+	13858	protein_coding	transducin beta like 1 X-linked [Source:HGNC Symbol;Acc:HGNC:11585]	6907	-
ENSG00000171115	305.507	1.98417	0.141259	14.0463	8.11345e-45	5.99597e-43	Up	109.139	104.341	156.512	523.964	465.987	473.099	GIMAP8	7	150450630	150479393	+	4185	protein_coding	GTPase, IMAP family member 8 [Source:HGNC Symbol;Acc:HGNC:21792]	155038	-
ENSG00000197857	1501.18	1.20431	0.0858079	14.035	9.52181e-45	7.01378e-43	Up	805.947	903.648	1015.79	2114.07	2000.89	2166.7	ZNF44	19	12224686	12294883	-	6061	protein_coding	zinc finger protein 44 [Source:HGNC Symbol;Acc:HGNC:13110]	51710	zf-C2H2
ENSG00000164691	690.942	1.27355	0.0907684	14.0307	1.01115e-44	7.42387e-43	Up	435.505	378.115	399.975	996.496	978.848	956.711	TAGAP	6	159034468	159045152	-	4089	protein_coding	T cell activation RhoGTPase activating protein [Source:HGNC Symbol;Acc:HGNC:15669]	117289	-
ENSG00000041353	382.019	-1.6532	0.117958	-14.0152	1.25885e-44	9.21252e-43	Down	579.274	561.908	598.428	169.297	169.115	214.089	RAB27B	18	54717860	54895516	+	7154	protein_coding	RAB27B, member RAS oncogene family [Source:HGNC Symbol;Acc:HGNC:9767]	5874	-
ENSG00000171206	1088.66	-1.1669	0.0832914	-14.0098	1.3572e-44	9.90012e-43	Down	1603.5	1534.48	1380.99	683.618	673.705	655.648	TRIM8	10	102644479	102658318	+	5011	protein_coding	tripartite motif containing 8 [Source:HGNC Symbol;Acc:HGNC:15579]	81603	-
ENSG00000179344	1058.13	1.10952	0.0792371	14.0025	1.50421e-44	1.09371e-42	Up	703.105	632.745	675.15	1481.89	1435.64	1420.25	HLA-DQB1	6	32659467	32668383	-	4904	protein_coding	major histocompatibility complex, class II, DQ beta 1 [Source:HGNC Symbol;Acc:HGNC:4944]	3119	-
ENSG00000153071	1923.21	-1.0456	0.0748238	-13.9741	2.24284e-44	1.62552e-42	Down	2687.54	2672.65	2414.17	1208.65	1329.03	1227.19	DAB2	5	39371675	39462300	-	7717	protein_coding	DAB adaptor protein 2 [Source:HGNC Symbol;Acc:HGNC:2662]	1601;112267931	-
ENSG00000164684	436.741	-1.49501	0.107268	-13.9372	3.76674e-44	2.72123e-42	Down	643.289	687.308	603.543	225.015	224.262	237.027	ZNF704	8	80628451	80874781	-	15008	protein_coding	zinc finger protein 704 [Source:HGNC Symbol;Acc:HGNC:32291]	619279	Others
ENSG00000013364	957.266	1.26333	0.091381	13.8249	1.80482e-43	1.29556e-41	Up	638.041	548.506	503.294	1313.66	1391.53	1348.57	MVP	16	29820394	29848039	+	6141	protein_coding	major vault protein [Source:HGNC Symbol;Acc:HGNC:7531]	9961	-
ENSG00000137507	244.957	7.69473	0.556811	13.8193	1.94958e-43	1.39503e-41	Up	3.14823	0.957254	3.06886	485.39	517.457	459.718	LRRC32	11	76657524	76670747	-	4459	protein_coding	leucine rich repeat containing 32 [Source:HGNC Symbol;Acc:HGNC:4161]	2615	-
ENSG00000130066	2152.7	1.31288	0.095074	13.809	2.24873e-43	1.604e-41	Up	1025.27	1379.4	1301.2	2993.77	3299.59	2916.96	SAT1	X	23783173	23786210	+	2482	protein_coding	spermidine/spermine N1-acetyltransferase 1 [Source:HGNC Symbol;Acc:HGNC:10540]	6303	-
ENSG00000064225	1046.14	-1.08883	0.0788752	-13.8045	2.39407e-43	1.70228e-41	Down	1400.96	1478	1391.22	639.686	688.41	678.586	ST3GAL6	3	98732236	98821201	+	6288	protein_coding	ST3 beta-galactoside alpha-2,3-sialyltransferase 6 [Source:HGNC Symbol;Acc:HGNC:18080]	10402	-
ENSG00000130762	119.321	3.16671	0.229718	13.7852	3.13011e-43	2.21864e-41	Up	24.1364	17.2306	30.6886	215.372	231.615	196.886	ARHGEF16	1	3454665	3481113	+	5324	protein_coding	Rho guanine nucleotide exchange factor 16 [Source:HGNC Symbol;Acc:HGNC:15515]	27237	-
ENSG00000189067	4424.52	-1.07555	0.0782284	-13.7489	5.17177e-43	3.65429e-41	Down	6663.76	5980.92	5359.26	2919.84	2763.75	2859.62	LITAF	16	11547722	11636381	-	5058	protein_coding	lipopolysaccharide induced TNF factor [Source:HGNC Symbol;Acc:HGNC:16841]	9516	zf-LITAF-like
ENSG00000268621	1176.6	1.10341	0.0804378	13.7175	7.97581e-43	5.61796e-41	Up	748.23	713.154	780.514	1696.19	1510.09	1611.4	IGFL2-AS1	19	46189029	46203160	-	3336	lncRNA	IGFL2 antisense RNA 1 [Source:HGNC Symbol;Acc:HGNC:52559]	645553	-
ENSG00000286122	868.599	-1.56463	0.114559	-13.6579	1.81059e-42	1.25959e-40	Down	1093.49	1260.7	1539.55	484.318	404.407	429.134	ENSG00000286122	8	125648327	126008930	+	3809	lncRNA	novel transcript		-
ENSG00000244242	328.355	3.89083	0.284936	13.6551	1.88229e-42	1.30544e-40	Up	23.087	47.8627	53.1936	579.682	648.889	617.418	IFITM10	11	1732406	1750595	-	4792	protein_coding	interferon induced transmembrane protein 10 [Source:HGNC Symbol;Acc:HGNC:40022]	402778	-
ENSG00000271216	577.037	-1.69135	0.12388	-13.6531	1.93486e-42	1.33779e-40	Down	718.846	872.058	1052.62	271.09	264.703	282.904	LINC01050	13	42810366	42814897	-	1927	lncRNA	long intergenic non-protein coding RNA 1050 [Source:HGNC Symbol;Acc:HGNC:49044]		-
ENSG00000126262	139.799	6.22052	0.455985	13.642	2.25448e-42	1.55401e-40	Up	6.29646	1.91451	3.06886	270.018	280.327	277.169	FFAR2	19	35443907	35451767	+	2193	protein_coding	free fatty acid receptor 2 [Source:HGNC Symbol;Acc:HGNC:4501]	2867	-
ENSG00000127220	841.949	1.30794	0.0963048	13.5812	5.17611e-42	3.557e-40	Up	551.99	451.824	450.1	1259.01	1221.49	1117.28	ABHD8	19	17292131	17310236	-	2162	protein_coding	abhydrolase domain containing 8 [Source:HGNC Symbol;Acc:HGNC:23759]	79575	-
ENSG00000167680	262.567	1.85841	0.137339	13.5316	1.01851e-41	6.95675e-40	Up	131.176	103.383	106.387	427.529	424.627	382.302	SEMA6B	19	4542593	4581776	-	4710	protein_coding	semaphorin 6B [Source:HGNC Symbol;Acc:HGNC:10739]	10501	-
ENSG00000183049	1629.92	1.04115	0.0770421	13.5141	1.2911e-41	8.7655e-40	Up	1156.45	1049.15	993.289	2163.36	2282.14	2135.16	CAMK1D	10	12349547	12835545	+	8697	protein_coding	calcium/calmodulin dependent protein kinase ID [Source:HGNC Symbol;Acc:HGNC:19341]	57118	-
ENSG00000188257	124939	-1.02499	0.0758477	-13.5138	1.29674e-41	8.77731e-40	Down	185411	163576	153646	88761	78430.1	79811.3	PLA2G2A	1	19975431	19980416	-	1632	protein_coding	phospholipase A2 group IIA [Source:HGNC Symbol;Acc:HGNC:9031]	5320	-
ENSG00000087589	462.668	-1.47303	0.10921	-13.488	1.84103e-41	1.24242e-39	Down	729.34	637.531	673.104	273.233	234.372	228.426	CASS4	20	56412112	56460387	+	5070	protein_coding	Cas scaffold protein family member 4 [Source:HGNC Symbol;Acc:HGNC:15878]	57091	-
ENSG00000251381	160.402	-2.30167	0.171254	-13.4401	3.51871e-41	2.36047e-39	Down	273.896	260.373	265.968	54.6465	59.7419	47.7878	LINC00958	11	12961541	12989597	-	5770	lncRNA	long intergenic non-protein coding RNA 958 [Source:HGNC Symbol;Acc:HGNC:48671]	100506305	-
ENSG00000145990	1112.88	1.05333	0.0784661	13.424	4.37387e-41	2.92543e-39	Up	726.192	710.282	735.504	1418.67	1522.04	1564.57	GFOD1	6	13357830	13487662	-	10686	protein_coding	glucose-fructose oxidoreductase domain containing 1 [Source:HGNC Symbol;Acc:HGNC:21096]	54438	-
ENSG00000055118	1741.76	-1.03382	0.0771516	-13.3998	6.06036e-41	4.02951e-39	Down	2552.17	2269.65	2200.38	1115.43	1173.7	1139.26	KCNH2	7	150944961	150978321	-	7207	protein_coding	potassium voltage-gated channel subfamily H member 2 [Source:HGNC Symbol;Acc:HGNC:6251]	3757	-
ENSG00000170873	2350.89	-1.00873	0.0752951	-13.3971	6.28869e-41	4.16903e-39	Down	3380.15	3148.41	2894.96	1510.82	1635.09	1535.9	MTSS1	8	124550784	124728473	-	7777	protein_coding	MTSS I-BAR domain containing 1 [Source:HGNC Symbol;Acc:HGNC:20443]	9788	-
ENSG00000120318	102.491	5.12557	0.383319	13.3716	8.86469e-41	5.8424e-39	Up	3.14823	7.65803	6.13773	202.514	196.689	198.797	ARAP3	5	141653401	141682230	-	6195	protein_coding	ArfGAP with RhoGAP domain, ankyrin repeat and PH domain 3 [Source:HGNC Symbol;Acc:HGNC:24097]	64411	-
ENSG00000277734	448.809	-1.467	0.109759	-13.3657	9.5926e-41	6.30371e-39	Down	714.648	634.659	629.117	225.015	261.945	227.47	TRAC	14	22547506	22552156	+	978	TR_C_gene	T cell receptor alpha constant [Source:HGNC Symbol;Acc:HGNC:12029]		-
ENSG00000186074	102.157	5.11797	0.383103	13.3593	1.046e-40	6.85374e-39	Up	8.39528	4.78627	4.09182	199.299	198.527	197.841	CD300LF	17	74694311	74712978	-	2161	protein_coding	CD300 molecule like family member f [Source:HGNC Symbol;Acc:HGNC:29883]	146722	-
ENSG00000106785	2473.7	1.08784	0.0814734	13.3521	1.15224e-40	7.52795e-39	Up	1750.42	1599.57	1399.4	3220.93	3499.96	3371.9	TRIM14	9	98069275	98119222	-	5481	protein_coding	tripartite motif containing 14 [Source:HGNC Symbol;Acc:HGNC:16283]	9830	-
ENSG00000179583	364.965	1.57345	0.118355	13.2944	2.49524e-40	1.62551e-38	Up	157.412	189.536	203.568	528.25	564.331	546.692	CIITA	16	10866222	10943021	+	20763	protein_coding	class II major histocompatibility complex transactivator [Source:HGNC Symbol;Acc:HGNC:7067]	4261	-
ENSG00000242258	1281.11	1.06615	0.0802751	13.2813	2.97343e-40	1.92589e-38	Up	778.662	793.563	912.475	1721.9	1722.4	1757.63	LINC00996	7	150433654	150448140	+	2171	lncRNA	long intergenic non-protein coding RNA 996 [Source:HGNC Symbol;Acc:HGNC:27800]	285972	-
ENSG00000005249	1112.48	-1.17615	0.0886669	-13.2648	3.70247e-40	2.38439e-38	Down	1705.29	1506.72	1414.75	705.048	641.536	701.524	PRKAR2B	7	107044705	107161811	+	4262	protein_coding	protein kinase cAMP-dependent type II regulatory subunit beta [Source:HGNC Symbol;Acc:HGNC:9392]	5577	-
ENSG00000149948	760.715	-1.17977	0.0892023	-13.2258	6.23123e-40	3.99011e-38	Down	999.039	1094.14	1072.06	496.105	437.494	465.453	HMGA2	12	65824460	65966291	+	15070	protein_coding	high mobility group AT-hook 2 [Source:HGNC Symbol;Acc:HGNC:5009]	8091	HMGA
ENSG00000107562	275.108	1.72348	0.130321	13.2249	6.30295e-40	4.0246e-38	Up	124.88	137.845	120.709	421.1	448.524	397.594	CXCL12	10	44370165	44386493	-	6077	protein_coding	C-X-C motif chemokine ligand 12 [Source:HGNC Symbol;Acc:HGNC:10672]	6387	-
ENSG00000186567	202.41	2.0629	0.156753	13.1602	1.48664e-39	9.4209e-38	Up	61.9152	81.3666	91.043	310.735	326.283	343.116	CEACAM19	19	44662278	44684359	+	5203	protein_coding	CEA cell adhesion molecule 19 [Source:HGNC Symbol;Acc:HGNC:31951]	56971	-
ENSG00000084710	127.18	-2.61007	0.198575	-13.144	1.84285e-39	1.16352e-37	Down	203.586	221.126	231.188	33.2165	38.6024	35.3629	EFR3B	2	25042076	25159135	+	10643	protein_coding	EFR3 homolog B [Source:HGNC Symbol;Acc:HGNC:29155]	22979	-
ENSG00000187098	2163.07	-1.01157	0.0770069	-13.1361	2.04574e-39	1.28802e-37	Down	3028.6	3011.52	2634.11	1495.82	1356.6	1451.79	MITF	3	69739464	69968336	+	7151	protein_coding	melanocyte inducing transcription factor [Source:HGNC Symbol;Acc:HGNC:7105]	4286	bHLH
ENSG00000146556	517.199	1.38618	0.105531	13.1352	2.06873e-39	1.29886e-37	Up	264.451	270.903	323.254	768.266	703.116	773.206	WASH2P	2	113588550	113599043	+	2958	transcribed_unprocessed_pseudogene	WASP family homolog 2, pseudogene [Source:HGNC Symbol;Acc:HGNC:33145]		-
ENSG00000129521	2982.63	-1.025	0.0781308	-13.119	2.56361e-39	1.60066e-37	Down	4384.44	4029.08	3586.48	1915.84	2033.06	1946.87	EGLN3	14	33924227	34462774	-	7363	protein_coding	egl-9 family hypoxia inducible factor 3 [Source:HGNC Symbol;Acc:HGNC:14661]	112399	-
ENSG00000179598	282.093	-1.77023	0.135009	-13.1119	2.81278e-39	1.75139e-37	Down	450.197	409.705	450.1	111.436	151.652	119.469	PLD6	17	17200995	17206333	-	2578	protein_coding	phospholipase D family member 6 [Source:HGNC Symbol;Acc:HGNC:30447]	201164	-
ENSG00000183153	158.294	2.23752	0.171604	13.0389	7.35493e-39	4.54192e-37	Up	54.5693	59.3497	52.1707	251.803	275.732	256.142	GJD3	17	40360652	40364737	-	4086	protein_coding	gap junction protein delta 3 [Source:HGNC Symbol;Acc:HGNC:19147]	125111	-
ENSG00000064687	3623.53	1.11817	0.0859006	13.017	9.79193e-39	6.03033e-37	Up	1949.8	2331.87	2574.78	4806.75	4997.18	5080.79	ABCA7	19	1039997	1065572	+	9591	protein_coding	ATP binding cassette subfamily A member 7 [Source:HGNC Symbol;Acc:HGNC:37]	10347	-
ENSG00000164120	228.242	-1.91965	0.147526	-13.0123	1.04163e-38	6.39736e-37	Down	368.343	348.44	365.195	115.722	79.0431	92.7083	HPGD	4	174490175	174523154	-	5531	protein_coding	15-hydroxyprostaglandin dehydrogenase [Source:HGNC Symbol;Acc:HGNC:5154]	3248	-
ENSG00000104081	1324.34	-1.06536	0.0818869	-13.0102	1.07086e-38	6.55904e-37	Down	1919.37	1754.65	1704.24	788.625	874.989	904.144	BMF	15	40087890	40108892	-	5447	protein_coding	Bcl2 modifying factor [Source:HGNC Symbol;Acc:HGNC:24132]	90427	-
ENSG00000148795	287.091	1.83867	0.141362	13.0068	1.11952e-38	6.83848e-37	Up	154.263	110.084	112.525	480.032	462.31	403.329	CYP17A1	10	102830531	102837472	-	3384	protein_coding	cytochrome P450 family 17 subfamily A member 1 [Source:HGNC Symbol;Acc:HGNC:2593]	1586	-
ENSG00000151458	929.99	-1.08237	0.0833494	-12.9859	1.47117e-38	8.86636e-37	Down	1289.73	1298.99	1200.95	598.969	564.331	626.975	ANKRD50	4	124664048	124712732	-	8798	protein_coding	ankyrin repeat domain 50 [Source:HGNC Symbol;Acc:HGNC:29223]	57182	-
ENSG00000108771	993.148	1.06659	0.0822982	12.9601	2.06021e-38	1.23832e-36	Up	641.19	618.386	666.966	1260.09	1375.9	1396.36	DHX58	17	42101404	42112714	-	3824	protein_coding	DExH-box helicase 58 [Source:HGNC Symbol;Acc:HGNC:29517]	79132	-
ENSG00000165996	123.193	-2.61498	0.201959	-12.9481	2.40997e-38	1.4447e-36	Down	214.08	211.553	209.706	37.5025	38.6024	27.7169	HACD1	10	17589032	17617374	-	3854	protein_coding	3-hydroxyacyl-CoA dehydratase 1 [Source:HGNC Symbol;Acc:HGNC:9639]	9200	-
ENSG00000165124	1097.44	-1.10317	0.0852207	-12.9448	2.51339e-38	1.5027e-36	Down	1580.41	1535.43	1377.92	679.332	746.314	665.206	SVEP1	9	110365248	110579880	-	14193	protein_coding	sushi, von Willebrand factor type A, EGF and pentraxin domain containing 1 [Source:HGNC Symbol;Acc:HGNC:15985]	79987	-
ENSG00000164741	953.427	-1.18781	0.0918012	-12.9389	2.71426e-38	1.6185e-36	Down	1467.08	1294.21	1215.27	543.251	590.985	609.772	DLC1	8	13083361	13604610	-	12794	protein_coding	DLC1 Rho GTPase activating protein [Source:HGNC Symbol;Acc:HGNC:2897]	10395	-
ENSG00000241163	373.875	-1.47444	0.114035	-12.9297	3.06137e-38	1.81588e-36	Down	536.249	521.703	591.268	210.014	196.689	187.328	LINC00877	3	71943592	72279503	-	9574	lncRNA	long intergenic non-protein coding RNA 877 [Source:HGNC Symbol;Acc:HGNC:27706]	285286	-
ENSG00000204060	439.117	-1.44506	0.111963	-12.9066	4.13201e-38	2.4445e-36	Down	704.154	637.531	585.13	246.445	244.482	216.956	FOXO6	1	41361922	41383590	+	2398	protein_coding	forkhead box O6 [Source:HGNC Symbol;Acc:HGNC:24814]	100132074	Fork_head
ENSG00000164398	156.664	2.22967	0.172889	12.8965	4.70769e-38	2.76332e-36	Up	47.2235	58.3925	59.3314	259.303	249.078	266.656	ACSL6	5	131949973	132012243	-	16996	protein_coding	acyl-CoA synthetase long chain family member 6 [Source:HGNC Symbol;Acc:HGNC:16496]	23305	-
ENSG00000226025	213.87	2.03104	0.157666	12.8819	5.69135e-38	3.33203e-36	Up	59.8164	96.6826	95.1348	343.952	348.341	339.293	LGALS17A	19	39679374	39686373	+	2570	transcribed_unprocessed_pseudogene	galectin 14 pseudogene [Source:NCBI gene (formerly Entrezgene);Acc:400696]	400696	-
ENSG00000174705	2029.83	-1.27434	0.0991351	-12.8545	8.11142e-38	4.68799e-36	Down	3333.98	2752.1	2531.81	1134.72	1326.27	1100.07	SH3PXD2B	5	172325000	172454525	-	8244	protein_coding	SH3 and PX domains 2B [Source:HGNC Symbol;Acc:HGNC:29242]	285590	-
ENSG00000146416	529.435	1.50875	0.117697	12.819	1.28367e-37	7.38107e-36	Up	336.861	256.544	233.234	807.912	804.218	737.843	AIG1	6	143060496	143341058	+	8431	protein_coding	androgen induced 1 [Source:HGNC Symbol;Acc:HGNC:21607]	51390	-
ENSG00000108515	903.058	1.36385	0.106436	12.8138	1.3716e-37	7.86666e-36	Up	405.072	526.49	584.107	1251.51	1296.86	1354.31	ENO3	17	4948092	4957131	+	4292	protein_coding	enolase 3 [Source:HGNC Symbol;Acc:HGNC:3354]	2027	-
ENSG00000265190	561.604	-1.34918	0.105427	-12.7973	1.69852e-37	9.69231e-36	Down	904.592	778.247	736.527	334.308	300.548	315.399	ANXA8	10	47460162	47484158	-	4955	protein_coding	annexin A8 [Source:HGNC Symbol;Acc:HGNC:546]	653145	-
ENSG00000144668	375.597	-1.61044	0.126201	-12.7609	2.70995e-37	1.53473e-35	Down	662.178	532.233	503.294	189.656	187.498	178.726	ITGA9	3	37452115	37823507	+	8270	protein_coding	integrin subunit alpha 9 [Source:HGNC Symbol;Acc:HGNC:6145]	3680	-
ENSG00000186350	1324.78	-1.05979	0.0836077	-12.6758	8.05763e-37	4.49552e-35	Down	1980.24	1741.24	1651.05	836.842	867.636	871.649	RXRA	9	134317098	134440585	+	12077	protein_coding	retinoid X receptor alpha [Source:HGNC Symbol;Acc:HGNC:10477]	6256	RXR-like
ENSG00000143595	118.002	-2.54191	0.201595	-12.609	1.88434e-36	1.04872e-34	Down	202.536	200.066	201.522	36.431	34.0069	33.4514	AQP10	1	154321090	154325325	+	2292	protein_coding	aquaporin 10 [Source:HGNC Symbol;Acc:HGNC:16029]	89872	-
ENSG00000073712	1286.8	-1.02081	0.0809943	-12.6035	2.01883e-36	1.11804e-34	Down	1853.26	1707.74	1610.13	896.846	830.872	821.95	FERMT2	14	52857268	52952435	-	8463	protein_coding	fermitin family member 2 [Source:HGNC Symbol;Acc:HGNC:15767]	10979	-
ENSG00000143382	267.548	1.65596	0.131578	12.5854	2.54127e-36	1.39708e-34	Up	131.176	125.4	129.915	442.53	378.672	397.594	ADAMTSL4	1	150549369	150560937	+	6432	protein_coding	ADAMTS like 4 [Source:HGNC Symbol;Acc:HGNC:19706]	54507	-
ENSG00000176485	163.033	2.16975	0.172854	12.5525	3.85106e-36	2.10176e-34	Up	71.3599	50.7344	56.2625	263.589	285.842	250.408	PLAAT3	11	63573195	63616883	-	3080	protein_coding	phospholipase A and acyltransferase 3 [Source:HGNC Symbol;Acc:HGNC:17825]	11145	-
ENSG00000134470	812.027	1.05699	0.0842328	12.5484	4.0571e-36	2.20354e-34	Up	543.595	526.49	511.477	1120.79	1120.39	1049.42	IL15RA	10	5943639	5978187	-	3633	protein_coding	interleukin 15 receptor subunit alpha [Source:HGNC Symbol;Acc:HGNC:5978]	3601	-
ENSG00000145920	332.877	-1.50174	0.119881	-12.5269	5.31911e-36	2.86825e-34	Down	531.002	476.712	468.513	175.726	184.74	160.567	CPLX2	5	175796310	175884021	+	7020	protein_coding	complexin 2 [Source:HGNC Symbol;Acc:HGNC:2310]	10814	-
ENSG00000150764	909.957	-1.05018	0.0838338	-12.5269	5.31859e-36	2.86825e-34	Down	1291.82	1242.52	1147.75	579.682	589.147	608.816	DIXDC1	11	111927144	112022653	+	8438	protein_coding	DIX domain containing 1 [Source:HGNC Symbol;Acc:HGNC:23695]	85458	-
ENSG00000081138	185.967	-1.99144	0.159191	-12.5098	6.60161e-36	3.54286e-34	Down	328.465	292.92	270.06	79.2911	77.2049	67.8586	CDH7	18	65750252	65890337	+	14528	protein_coding	cadherin 7 [Source:HGNC Symbol;Acc:HGNC:1766]	1005	-
ENSG00000075426	1887.67	1.0096	0.0808809	12.4825	9.30287e-36	4.98068e-34	Up	1398.86	1208.05	1152.87	2425.88	2629.56	2510.77	FOSL2	2	28392448	28417317	+	7162	protein_coding	FOS like 2, AP-1 transcription factor subunit [Source:HGNC Symbol;Acc:HGNC:3798]	2355	TF_bZIP
ENSG00000163638	730.112	-1.15254	0.0923804	-12.476	1.00928e-35	5.39081e-34	Down	1087.19	1003.2	931.912	432.886	471.501	453.984	ADAMTS9	3	64515654	64688000	-	10680	protein_coding	ADAM metallopeptidase with thrombospondin type 1 motif 9 [Source:HGNC Symbol;Acc:HGNC:13202]	56999	-
ENSG00000196935	411.793	-1.31827	0.105745	-12.4665	1.13702e-35	6.05873e-34	Down	613.905	582.968	566.717	235.73	233.453	237.983	SRGAP1	12	63844700	64162217	+	26230	protein_coding	SLIT-ROBO Rho GTPase activating protein 1 [Source:HGNC Symbol;Acc:HGNC:17382]	57522	-
ENSG00000136842	580.196	-1.38073	0.110841	-12.4568	1.28352e-35	6.80716e-34	Down	970.705	805.05	739.596	330.022	329.959	305.842	TMOD1	9	97501180	97601743	+	3676	protein_coding	tropomodulin 1 [Source:HGNC Symbol;Acc:HGNC:11871]	7111	-
ENSG00000073605	519.784	1.51375	0.121849	12.4231	1.95867e-35	1.03392e-33	Up	222.475	248.886	337.575	774.695	787.674	747.401	GSDMB	17	39904595	39919854	-	5905	protein_coding	gasdermin B [Source:HGNC Symbol;Acc:HGNC:23690]	55876	-
ENSG00000268758	421.782	1.59768	0.128776	12.4067	2.40452e-35	1.26631e-33	Up	161.609	206.767	259.83	637.543	635.102	629.843	ADGRE4P	19	6952500	6997872	-	3321	transcribed_unprocessed_pseudogene	adhesion G protein-coupled receptor E4, pseudogene [Source:HGNC Symbol;Acc:HGNC:19240]	326342	-
ENSG00000073910	643.293	1.16462	0.094237	12.3584	4.38598e-35	2.29907e-33	Up	425.011	365.671	400.998	852.915	930.135	885.029	FRY	13	31846713	32299125	+	18852	protein_coding	FRY microtubule binding protein [Source:HGNC Symbol;Acc:HGNC:20367]	10129	-
ENSG00000185187	760.364	1.06911	0.0865225	12.3564	4.49592e-35	2.35123e-33	Up	504.766	477.67	489.995	1082.22	1019.29	988.251	SIGIRR	11	405716	417455	-	3496	protein_coding	single Ig and TIR domain containing [Source:HGNC Symbol;Acc:HGNC:30575]	59307	-
ENSG00000089472	249.017	1.63793	0.132655	12.3473	5.0377e-35	2.62847e-33	Up	118.583	115.828	128.892	393.241	366.723	370.833	HEPH	X	66162671	66268867	+	9888	protein_coding	hephaestin [Source:HGNC Symbol;Acc:HGNC:4866]	9843	-
ENSG00000109255	136.011	2.48447	0.20125	12.3452	5.16895e-35	2.68452e-33	Up	44.0752	49.7772	29.6657	210.014	218.747	263.788	NMU	4	55595229	55636698	-	975	protein_coding	neuromedin U [Source:HGNC Symbol;Acc:HGNC:7859]	10874	-
ENSG00000103355	80.5278	4.51671	0.369239	12.2325	2.08486e-34	1.06802e-32	Up	7.34587	3.82901	9.20659	172.512	150.733	139.54	PRSS33	16	2783953	2787948	-	2140	protein_coding	serine protease 33 [Source:HGNC Symbol;Acc:HGNC:30405]	260429	-
ENSG00000023445	182.476	1.90377	0.155645	12.2315	2.11073e-34	1.07882e-32	Up	79.7552	77.5376	73.6527	278.59	277.57	307.753	BIRC3	11	102317450	102339403	+	7518	protein_coding	baculoviral IAP repeat containing 3 [Source:HGNC Symbol;Acc:HGNC:591]	330	-
ENSG00000130775	276.284	1.55455	0.127233	12.2181	2.48753e-34	1.26853e-32	Up	154.263	134.973	131.961	418.957	397.973	419.577	THEMIS2	1	27872543	27886685	+	4621	protein_coding	thymocyte selection associated family member 2 [Source:HGNC Symbol;Acc:HGNC:16839]	9473	-
ENSG00000256262	147.817	2.20583	0.180622	12.2124	2.66852e-34	1.3547e-32	Up	53.5199	60.307	43.987	237.873	264.703	226.514	USP30-AS1	12	109052350	109053952	-	656	lncRNA	USP30 antisense RNA 1 [Source:HGNC Symbol;Acc:HGNC:40909]		-
ENSG00000101445	3145.9	-1.07778	0.088483	-12.1806	3.94257e-34	1.99698e-32	Down	4918.59	4094.17	3795.16	2069.07	2096.48	1901.95	PPP1R16B	20	38805697	38923024	+	6408	protein_coding	protein phosphatase 1 regulatory subunit 16B [Source:HGNC Symbol;Acc:HGNC:15850]	26051	-
ENSG00000135114	307.667	1.46501	0.120335	12.1745	4.25241e-34	2.14909e-32	Up	168.955	171.348	150.374	455.388	441.171	458.763	OASL	12	121017763	121039242	-	6315	protein_coding	2'-5'-oligoadenylate synthetase like [Source:HGNC Symbol;Acc:HGNC:8090]	8638	-
ENSG00000147799	335.172	-1.40605	0.115819	-12.14	6.47891e-34	3.24521e-32	Down	474.333	469.054	516.592	187.513	182.902	180.638	ARHGAP39	8	144529179	144605816	-	4888	protein_coding	Rho GTPase activating protein 39 [Source:HGNC Symbol;Acc:HGNC:29351]	80728	-
ENSG00000169439	825.567	-1.04836	0.0867585	-12.0837	1.28849e-33	6.39705e-32	Down	1197.38	1066.38	1075.13	548.608	521.133	544.78	SDC2	8	96493813	96611790	+	4084	protein_coding	syndecan 2 [Source:HGNC Symbol;Acc:HGNC:10659]	6383	-
ENSG00000204687	351.716	-1.37855	0.114207	-12.0706	1.51113e-33	7.46951e-32	Down	482.729	518.832	522.73	186.441	190.255	209.31	MAS1L	6	29486697	29487956	-	1260	protein_coding	MAS1 proto-oncogene like, G protein-coupled receptor [Source:HGNC Symbol;Acc:HGNC:13961]	116511	-
ENSG00000168685	775.853	-1.06241	0.0881271	-12.0554	1.81659e-33	8.94016e-32	Down	1116.57	1011.82	1018.86	531.464	488.964	487.435	IL7R	5	35852695	35879603	+	6020	protein_coding	interleukin 7 receptor [Source:HGNC Symbol;Acc:HGNC:6024]	3575	-
ENSG00000164983	800.556	1.04154	0.0870996	11.958	5.89597e-33	2.85183e-31	Up	556.187	509.259	505.34	1079	1024.8	1128.75	TMEM65	8	124306189	124372701	-	9038	protein_coding	transmembrane protein 65 [Source:HGNC Symbol;Acc:HGNC:25203]	157378	-
ENSG00000019549	105.113	-2.76451	0.231199	-11.9573	5.9474e-33	2.87055e-31	Down	203.586	197.194	149.351	22.5015	30.3305	27.7169	SNAI2	8	48917598	48921740	-	3281	protein_coding	snail family transcriptional repressor 2 [Source:HGNC Symbol;Acc:HGNC:11094]	6591	zf-C2H2
ENSG00000280109	82.4344	3.34547	0.279939	11.9507	6.43559e-33	3.09953e-31	Up	12.5929	14.3588	17.3902	131.795	162.682	155.788	PLAC4	21	41175231	41186788	-	10570	lncRNA	placenta enriched 4 [Source:HGNC Symbol;Acc:HGNC:14616]	191585	-
ENSG00000010818	835.996	1.07263	0.0899109	11.93	8.26131e-33	3.9535e-31	Up	590.818	537.019	488.972	1121.86	1181.05	1096.25	HIVEP2	6	142751469	142956698	-	10655	protein_coding	HIVEP zinc finger 2 [Source:HGNC Symbol;Acc:HGNC:4921]	3097	zf-C2H2
ENSG00000174791	519.285	-1.16112	0.0973346	-11.9291	8.34234e-33	3.98382e-31	Down	755.575	709.325	688.448	313.95	325.363	323.045	RIN1	11	66330241	66336840	-	5377	protein_coding	Ras and Rab interactor 1 [Source:HGNC Symbol;Acc:HGNC:18749]	9610	-
ENSG00000125434	526.464	1.195	0.100196	11.9266	8.59658e-33	4.09655e-31	Up	300.131	306.321	353.942	726.478	717.822	754.091	SLC25A35	17	8287763	8295400	-	3952	protein_coding	solute carrier family 25 member 35 [Source:HGNC Symbol;Acc:HGNC:31921]	399512	-
ENSG00000067141	459.381	-1.22521	0.103192	-11.873	1.63419e-32	7.73835e-31	Down	690.512	621.258	618.887	275.376	270.217	280.036	NEO1	15	73051710	73305205	+	8137	protein_coding	neogenin 1 [Source:HGNC Symbol;Acc:HGNC:7754]	4756	-
ENSG00000225492	183.602	1.82085	0.154075	11.8179	3.15502e-32	1.48154e-30	Up	79.7552	76.5803	86.9511	271.09	301.467	285.771	GBP1P1	1	89407679	89426243	+	2352	transcribed_unprocessed_pseudogene	guanylate binding protein 1 pseudogene 1 [Source:HGNC Symbol;Acc:HGNC:39561]	400759	-
ENSG00000233429	621.144	2.68133	0.226949	11.8147	3.27848e-32	1.53632e-30	Up	117.534	175.177	209.706	1066.14	1097.41	1060.89	HOTAIRM1	7	27095647	27100265	+	1496	lncRNA	HOXA transcript antisense RNA, myeloid-specific 1 [Source:HGNC Symbol;Acc:HGNC:37117]		-
ENSG00000165949	223.719	1.6452	0.140113	11.7419	7.76805e-32	3.58061e-30	Up	108.089	97.6399	119.686	347.166	341.907	327.824	IFI27	14	94104836	94116698	+	4147	protein_coding	interferon alpha inducible protein 27 [Source:HGNC Symbol;Acc:HGNC:5397]	3429	-
ENSG00000090238	633.671	1.12174	0.0958145	11.7074	1.16793e-31	5.31819e-30	Up	373.59	417.363	405.09	939.706	829.034	837.242	YPEL3	16	30092314	30096915	-	3181	protein_coding	yippee like 3 [Source:HGNC Symbol;Acc:HGNC:18327]	83719	-
ENSG00000166833	402.628	-1.37331	0.117312	-11.7065	1.18047e-31	5.36449e-30	Down	654.832	560.951	527.845	215.372	241.725	215.045	NAV2	11	19350724	20121601	+	15174	protein_coding	neuron navigator 2 [Source:HGNC Symbol;Acc:HGNC:15997]	89797	-
ENSG00000073737	150.369	2.03835	0.174888	11.6551	2.16019e-31	9.71872e-30	Up	60.8658	52.649	63.4232	226.087	232.534	266.656	DHRS9	2	169064789	169096167	+	3750	protein_coding	dehydrogenase/reductase 9 [Source:HGNC Symbol;Acc:HGNC:16888]	10170	-
ENSG00000183831	131.898	-2.28779	0.196541	-11.6403	2.57133e-31	1.15224e-29	Down	241.364	228.784	186.178	51.432	35.8451	47.7878	ANKRD45	1	173608336	173669851	-	4125	protein_coding	ankyrin repeat domain 45 [Source:HGNC Symbol;Acc:HGNC:24786]	339416	-
ENSG00000267123	244.184	1.57974	0.135731	11.6388	2.61808e-31	1.17086e-29	Up	120.682	136.887	109.456	349.309	373.157	375.612	SCAT1	17	78605233	78632155	-	4576	lncRNA	S-phase cancer associated transcript 1 [Source:HGNC Symbol;Acc:HGNC:52930]	101928710	-
ENSG00000000938	143.529	2.12147	0.183484	11.5622	6.40707e-31	2.83724e-29	Up	55.6187	65.0933	39.8952	231.444	243.563	225.558	FGR	1	27612064	27635185	-	3382	protein_coding	FGR proto-oncogene, Src family tyrosine kinase [Source:HGNC Symbol;Acc:HGNC:3697]	2268	-
ENSG00000142961	553.595	1.16098	0.100433	11.5597	6.59199e-31	2.9134e-29	Up	376.738	312.065	338.598	728.621	766.534	799.011	MOB3C	1	46607715	46616884	-	5909	protein_coding	MOB kinase activator 3C [Source:HGNC Symbol;Acc:HGNC:29800]	148932	-
ENSG00000177294	114.421	2.34296	0.203062	11.5381	8.47358e-31	3.72309e-29	Up	35.68	37.3329	39.8952	207.871	175.549	190.195	FBXO39	17	6776215	6797101	+	2926	protein_coding	F-box protein 39 [Source:HGNC Symbol;Acc:HGNC:28565]	162517	-
ENSG00000250644	78.6104	3.16189	0.274214	11.5308	9.23105e-31	4.04801e-29	Up	12.5929	15.3161	19.4361	147.867	137.866	138.585	ENSG00000250644	11	1734821	1763954	-	4807	protein_coding	novel protein		-
ENSG00000019582	232.984	1.63335	0.141778	11.5205	1.04037e-30	4.52702e-29	Up	118.583	93.8109	128.892	357.881	357.532	341.205	CD74	5	150400041	150412969	-	6122	protein_coding	CD74 molecule [Source:HGNC Symbol;Acc:HGNC:1697]	972	-
ENSG00000132016	618.759	1.07342	0.0933527	11.4986	1.34123e-30	5.82491e-29	Up	400.875	423.106	371.332	852.915	806.056	858.268	BRME1	19	13882348	13906452	-	3840	protein_coding	break repair meiotic recombinase recruitment factor 1 [Source:HGNC Symbol;Acc:HGNC:28153]	79173	-
ENSG00000155792	217.113	-1.66171	0.144539	-11.4966	1.37139e-30	5.94447e-29	Down	368.343	315.894	305.863	100.721	103.859	108	DEPTOR	8	119873717	120050918	+	2627	protein_coding	DEP domain containing MTOR interacting protein [Source:HGNC Symbol;Acc:HGNC:22953]	64798	-
ENSG00000204577	75.6671	3.36023	0.292727	11.4791	1.68103e-30	7.24483e-29	Up	10.4941	12.4443	17.3902	122.151	143.381	148.142	LILRB3	19	54216278	54223506	-	3736	protein_coding	leukocyte immunoglobulin like receptor B3 [Source:HGNC Symbol;Acc:HGNC:6607]	11025;102725035;107987425;107987462	-
ENSG00000268879	234.543	1.70916	0.148993	11.4714	1.83672e-30	7.88565e-29	Up	90.2493	102.426	137.076	337.523	377.753	362.231	IGFL1P1	19	46196238	46197323	+	360	unprocessed_pseudogene	IGF like family member 1 pseudogene 1 [Source:HGNC Symbol;Acc:HGNC:32956]		-
ENSG00000103375	108.675	-2.38668	0.208304	-11.4577	2.15097e-30	9.21727e-29	Down	201.487	176.135	169.81	35.3595	36.7642	32.4957	AQP8	16	25215731	25228932	+	1387	protein_coding	aquaporin 8 [Source:HGNC Symbol;Acc:HGNC:642]	343	-
ENSG00000070087	448.769	-1.17692	0.103549	-11.3659	6.18563e-30	2.60606e-28	Down	646.437	629.873	591.268	259.303	289.518	276.213	PFN2	3	149964904	150050788	-	3709	protein_coding	profilin 2 [Source:HGNC Symbol;Acc:HGNC:8882]	5217	-
ENSG00000175084	227.109	1.59234	0.140136	11.3628	6.40812e-30	2.69476e-28	Up	119.633	109.127	110.479	371.811	317.092	334.514	DES	2	219418377	219426735	+	2489	protein_coding	desmin [Source:HGNC Symbol;Acc:HGNC:2770]	1674	-
ENSG00000167600	77.332	3.10578	0.27486	11.2995	1.31972e-29	5.48828e-28	Up	14.6917	21.0596	12.2755	139.295	132.351	144.319	CYP2S1	19	41193210	41207539	+	2713	protein_coding	cytochrome P450 family 2 subfamily S member 1 [Source:HGNC Symbol;Acc:HGNC:15654]	29785	-
ENSG00000134061	116.757	2.22807	0.197674	11.2715	1.81507e-29	7.50672e-28	Up	46.1741	38.2901	38.8723	198.228	179.226	199.753	CD180	5	67179613	67196799	-	5668	protein_coding	CD180 molecule [Source:HGNC Symbol;Acc:HGNC:6726]	4064	-
ENSG00000230666	72.8382	3.33557	0.296628	11.2449	2.45251e-29	1.01245e-27	Up	10.4941	9.57254	19.4361	135.009	127.756	134.761	CEACAM22P	19	44537058	44620821	-	3170	transcribed_unprocessed_pseudogene	CEA cell adhesion molecule 22, pseudogene [Source:HGNC Symbol;Acc:HGNC:38029]	388550	-
ENSG00000180537	764.86	-1.03837	0.0923733	-11.241	2.56327e-29	1.05624e-27	Down	1065.15	1090.31	930.889	491.819	484.369	526.621	RNF182	6	13924446	13980310	+	4098	protein_coding	ring finger protein 182 [Source:HGNC Symbol;Acc:HGNC:28522]	221687	-
ENSG00000238105	483.948	1.35332	0.120687	11.2134	3.50365e-29	1.43066e-27	Up	216.179	270.903	329.391	695.404	689.329	702.48	GOLGA2P5	12	100156357	100173659	-	10957	transcribed_unprocessed_pseudogene	GOLGA2 pseudogene 5 [Source:HGNC Symbol;Acc:HGNC:25315]	55592	-
ENSG00000225872	320.965	-1.54072	0.137469	-11.2078	3.73466e-29	1.51948e-27	Down	412.418	447.037	573.877	158.582	159.924	173.947	LINC01529	19	35785697	35797902	-	4505	transcribed_unitary_pseudogene	long intergenic non-protein coding RNA 1529 [Source:HGNC Symbol;Acc:HGNC:51268]	644050	-
ENSG00000273015	672.453	1.02603	0.0917473	11.1833	4.92453e-29	1.9928e-27	Up	402.974	449.909	475.674	889.346	912.672	904.144	ENSG00000273015	12	45718046	45727775	-	9730	lncRNA	novel transcript		-
ENSG00000068615	480.144	-1.14359	0.103618	-11.0366	2.54443e-28	1.00794e-26	Down	710.451	638.488	634.232	300.02	279.408	318.266	REEP1	2	86213993	86338083	-	5846	protein_coding	receptor accessory protein 1 [Source:HGNC Symbol;Acc:HGNC:25786]	65055	-
ENSG00000149970	547.146	-1.10455	0.10009	-11.0356	2.57458e-28	1.01809e-26	Down	768.168	791.649	680.265	365.382	340.988	336.426	CNKSR2	X	21372801	21654695	+	31865	protein_coding	connector enhancer of kinase suppressor of Ras 2 [Source:HGNC Symbol;Acc:HGNC:19701]	22866	-
ENSG00000005513	256.109	-1.5194	0.13803	-11.0077	3.50683e-28	1.37707e-26	Down	345.256	397.26	396.906	121.08	121.322	154.832	SOX8	16	981770	986979	+	4470	protein_coding	SRY-box transcription factor 8 [Source:HGNC Symbol;Acc:HGNC:11203]	30812	HMG
ENSG00000100100	213.655	-1.60494	0.145865	-11.0029	3.70063e-28	1.45065e-26	Down	340.009	302.492	322.231	112.508	115.807	88.8852	PIK3IP1	22	31281594	31292534	-	3804	protein_coding	phosphoinositide-3-kinase interacting protein 1 [Source:HGNC Symbol;Acc:HGNC:24942]	113791	-
ENSG00000253651	211.713	-1.77686	0.161656	-10.9916	4.19238e-28	1.64056e-26	Down	277.044	318.765	386.677	112.508	86.396	88.8852	SOD1P3	8	125951861	125952314	-	454	processed_pseudogene	superoxide dismutase 1 pseudogene 3 [Source:HGNC Symbol;Acc:HGNC:45136]		-
ENSG00000164949	239.182	-1.49544	0.136843	-10.9282	8.4522e-28	3.2847e-26	Down	379.887	347.483	331.437	136.081	112.131	128.071	GEM	8	94249253	94262350	-	2648	protein_coding	GTP binding protein overexpressed in skeletal muscle [Source:HGNC Symbol;Acc:HGNC:4234]	2669	-
ENSG00000058335	186.543	-1.68971	0.154925	-10.9066	1.07164e-27	4.1361e-26	Down	282.291	304.407	266.991	101.793	87.3151	76.4604	RASGRF1	15	78959906	79090780	-	9977	protein_coding	Ras protein specific guanine nucleotide releasing factor 1 [Source:HGNC Symbol;Acc:HGNC:9875]	5923	-
ENSG00000127124	79.2599	2.88448	0.265038	10.8832	1.38549e-27	5.32008e-26	Up	22.0376	12.4443	22.505	153.225	128.675	136.673	HIVEP3	1	41506365	42035925	-	14625	protein_coding	HIVEP zinc finger 3 [Source:HGNC Symbol;Acc:HGNC:13561]	59269	zf-C2H2
ENSG00000138835	209.679	-1.60705	0.147769	-10.8754	1.51016e-27	5.78896e-26	Down	335.811	327.381	283.358	116.794	102.021	92.7083	RGS3	9	113444731	113597743	+	13793	protein_coding	regulator of G protein signaling 3 [Source:HGNC Symbol;Acc:HGNC:9999]	5998	-
ENSG00000136514	403.106	1.15046	0.106049	10.8484	2.02923e-27	7.72614e-26	Up	255.007	251.758	244.486	555.037	579.037	533.311	RTP4	3	187368385	187372076	+	1501	protein_coding	receptor transporter protein 4 [Source:HGNC Symbol;Acc:HGNC:23992]	64108	-
ENSG00000096996	338.436	1.32716	0.122632	10.8223	2.69898e-27	1.02416e-25	Up	223.524	188.579	166.742	497.176	460.472	494.125	IL12RB1	19	18058995	18098944	-	4291	protein_coding	interleukin 12 receptor subunit beta 1 [Source:HGNC Symbol;Acc:HGNC:5971]	3594	-
ENSG00000131355	124.92	2.17222	0.201866	10.7607	5.27528e-27	1.98175e-25	Up	41.9764	51.6917	41.9411	245.374	177.387	191.151	ADGRE3	19	14619117	14690027	-	2837	protein_coding	adhesion G protein-coupled receptor E3 [Source:HGNC Symbol;Acc:HGNC:23647]	84658	-
ENSG00000222011	443.138	1.18792	0.110584	10.7422	6.44582e-27	2.41745e-25	Up	258.155	290.048	262.899	573.253	683.815	590.657	FAM185A	7	102748971	102809225	+	2729	protein_coding	family with sequence similarity 185 member A [Source:HGNC Symbol;Acc:HGNC:22412]	222234	-
ENSG00000114315	651.468	1.00177	0.0936587	10.696	1.06248e-26	3.96496e-25	Up	440.752	403.961	457.261	918.276	869.474	819.082	HES1	3	194136148	194138732	+	2059	protein_coding	hes family bHLH transcription factor 1 [Source:HGNC Symbol;Acc:HGNC:5192]	3280	bHLH
ENSG00000043355	522.724	-1.10922	0.103769	-10.6893	1.1426e-26	4.24288e-25	Down	767.119	727.513	647.53	355.738	311.577	326.868	ZIC2	13	99981784	99986765	+	3290	protein_coding	Zic family member 2 [Source:HGNC Symbol;Acc:HGNC:12873]	7546	zf-C2H2
ENSG00000229274	263.631	-1.46045	0.136836	-10.673	1.36145e-26	5.03894e-25	Down	440.752	357.056	363.149	126.437	143.381	151.009	LINC02829	6	29497475	29510558	+	1175	lncRNA	long intergenic non-protein coding RNA 2829 [Source:HGNC Symbol;Acc:HGNC:54362]	105375009	-
ENSG00000168785	519.964	-1.13526	0.106397	-10.67	1.40583e-26	5.19468e-25	Down	791.255	693.052	659.806	315.021	306.062	354.585	TSPAN5	4	98470367	98658611	-	7412	protein_coding	tetraspanin 5 [Source:HGNC Symbol;Acc:HGNC:17753]	10098	-
ENSG00000139880	1331.7	1.90403	0.17847	10.6686	1.42695e-26	5.26406e-25	Up	463.839	528.404	692.54	2036.92	2034.9	2233.6	CDH24	14	23047062	23057538	-	3748	protein_coding	cadherin 24 [Source:HGNC Symbol;Acc:HGNC:14265]	64403	-
ENSG00000137267	532.464	-1.07544	0.100986	-10.6494	1.75548e-26	6.45491e-25	Down	763.971	738.043	663.897	367.525	336.393	324.957	TUBB2A	6	3153497	3157544	-	2907	protein_coding	tubulin beta 2A class IIa [Source:HGNC Symbol;Acc:HGNC:12412]	7280	-
ENSG00000197279	143.711	1.91152	0.17977	10.6331	2.08988e-26	7.63468e-25	Up	53.5199	70.8368	56.2625	241.088	240.806	199.753	ZNF165	6	28080568	28089563	+	2514	protein_coding	zinc finger protein 165 [Source:HGNC Symbol;Acc:HGNC:12953]	7718	zf-C2H2
ENSG00000005884	383.002	1.18949	0.11187	10.6328	2.09699e-26	7.64825e-25	Up	257.106	223.997	219.935	516.463	562.493	518.019	ITGA3	17	50055968	50090481	+	9802	protein_coding	integrin subunit alpha 3 [Source:HGNC Symbol;Acc:HGNC:6139]	3675	-
ENSG00000144821	152.175	2.00841	0.189109	10.6204	2.3948e-26	8.70626e-25	Up	50.3717	53.6062	77.7445	273.233	256.431	201.664	MYH15	3	108380368	108529322	-	7695	protein_coding	myosin heavy chain 15 [Source:HGNC Symbol;Acc:HGNC:31073]	22989	-
ENSG00000283423	58.4877	4.19682	0.395643	10.6076	2.74693e-26	9.95431e-25	Up	3.14823	5.74352	9.20659	113.579	110.293	108.956	ENSG00000283423	16	55321575	55322686	-	581	lncRNA	novel transcript		-
ENSG00000155893	407.629	1.1637	0.110779	10.5047	8.21705e-26	2.93988e-24	Up	219.327	266.117	269.037	543.251	570.765	577.276	PXYLP1	3	141228726	141367753	+	13343	protein_coding	2-phosphoxylose phosphatase 1 [Source:HGNC Symbol;Acc:HGNC:26303]	92370	-
ENSG00000274736	143.156	1.79852	0.171307	10.4988	8.74828e-26	3.12004e-24	Up	68.2117	62.2215	61.3773	233.587	225.181	208.355	CCL23	17	36013056	36017972	-	742	protein_coding	C-C motif chemokine ligand 23 [Source:HGNC Symbol;Acc:HGNC:10622]	6368	-
ENSG00000121895	231.096	1.38518	0.133245	10.3957	2.59452e-25	9.08081e-24	Up	128.028	134.016	121.732	328.951	334.555	339.293	TMEM156	4	38966744	39032922	-	2562	protein_coding	transmembrane protein 156 [Source:HGNC Symbol;Acc:HGNC:26260]	80008	-
ENSG00000134256	98.6329	2.33388	0.225414	10.3538	4.02241e-25	1.397e-23	Up	25.1858	26.8031	46.033	172.512	164.52	156.744	CD101	1	117001750	117036552	+	3904	protein_coding	CD101 molecule [Source:HGNC Symbol;Acc:HGNC:5949]	9398	-
ENSG00000178917	591.19	1.06364	0.102882	10.3384	4.7215e-25	1.63476e-23	Up	332.663	376.201	438.847	796.125	802.379	800.923	ZNF852	3	44494847	44510636	-	4478	protein_coding	zinc finger protein 852 [Source:HGNC Symbol;Acc:HGNC:27713]	285346	zf-C2H2
ENSG00000168546	204.746	1.55305	0.151127	10.2765	8.99596e-25	3.0816e-23	Up	125.929	92.8536	94.1118	288.234	326.283	301.063	GFRA2	8	21690398	21812357	-	5777	protein_coding	GDNF family receptor alpha 2 [Source:HGNC Symbol;Acc:HGNC:4244]	2675	-
ENSG00000111837	332.902	1.16271	0.11334	10.2586	1.08222e-24	3.68477e-23	Up	204.635	209.639	202.545	443.601	470.582	466.409	MAK	6	10762723	10838553	-	4394	protein_coding	male germ cell associated kinase [Source:HGNC Symbol;Acc:HGNC:6816]	4117	-
ENSG00000108309	262.864	1.30094	0.12683	10.2574	1.09656e-24	3.72798e-23	Up	153.214	143.588	158.558	385.74	355.694	380.391	RUNDC3A	17	44308413	44318670	+	4904	protein_coding	RUN domain containing 3A [Source:HGNC Symbol;Acc:HGNC:16984]	10900	-
ENSG00000196353	174.366	-1.65369	0.161228	-10.2568	1.1027e-24	3.74319e-23	Down	272.847	279.518	241.417	88.9346	94.6679	68.8144	CPNE4	3	131533555	132285410	-	6427	protein_coding	copine 4 [Source:HGNC Symbol;Acc:HGNC:2317]	131034	-
ENSG00000158887	467.006	1.15698	0.113052	10.2341	1.39546e-24	4.72279e-23	Up	278.094	271.86	317.116	722.192	577.199	635.577	MPZ	1	161304735	161309968	-	2150	protein_coding	myelin protein zero [Source:HGNC Symbol;Acc:HGNC:7225]	4359	-
ENSG00000110042	330.838	-1.17452	0.115134	-10.2013	1.95631e-24	6.60109e-23	Down	479.581	464.268	431.687	206.8	207.718	194.974	DTX4	11	59171430	59208588	+	6433	protein_coding	deltex E3 ubiquitin ligase 4 [Source:HGNC Symbol;Acc:HGNC:29151]	23220	-
ENSG00000224950	147.366	1.74612	0.171345	10.1907	2.1818e-24	7.31813e-23	Up	65.0634	59.3497	78.7675	233.587	212.313	235.116	ENSG00000224950	1	116493016	116499212	-	2302	lncRNA	novel transcript		-
ENSG00000174428	652.487	1.02944	0.102203	10.0725	7.30735e-24	2.40449e-22	Up	452.296	435.55	399.975	831.485	988.958	806.657	GTF2IRD2B	7	75092573	75149817	+	6560	protein_coding	GTF2I repeat domain containing 2B [Source:HGNC Symbol;Acc:HGNC:33125]	389524	GTF2I
ENSG00000167207	365.458	1.12811	0.112028	10.0699	7.50618e-24	2.46632e-22	Up	218.277	252.715	216.866	495.033	512.861	496.993	NOD2	16	50693588	50734041	+	6873	protein_coding	nucleotide binding oligomerization domain containing 2 [Source:HGNC Symbol;Acc:HGNC:5331]	64127	-
ENSG00000176170	292.043	-1.22994	0.122161	-10.0682	7.63662e-24	2.50552e-22	Down	383.035	415.448	429.641	178.941	163.601	181.593	SPHK1	17	76376584	76387860	+	4416	protein_coding	sphingosine kinase 1 [Source:HGNC Symbol;Acc:HGNC:11240]	8877	-
ENSG00000123612	112.152	1.9534	0.194762	10.0297	1.12838e-23	3.69138e-22	Up	41.9764	47.8627	48.0789	188.584	181.064	165.346	ACVR1C	2	157526767	157628864	-	9054	protein_coding	activin A receptor type 1C [Source:HGNC Symbol;Acc:HGNC:18123]	130399	-
ENSG00000002726	407.636	1.19013	0.119313	9.97487	1.96364e-23	6.3776e-22	Up	269.698	256.544	218.912	598.969	606.61	495.081	AOC1	7	150824627	150861504	+	3786	protein_coding	amine oxidase copper containing 1 [Source:HGNC Symbol;Acc:HGNC:80]	26	-
ENSG00000183044	320.53	1.16219	0.117402	9.89921	4.19576e-23	1.34527e-21	Up	211.981	201.023	181.063	440.387	458.634	430.09	ABAT	16	8674596	8784575	+	9713	protein_coding	4-aminobutyrate aminotransferase [Source:HGNC Symbol;Acc:HGNC:23]	18	-
ENSG00000227036	466.452	-1.04256	0.105337	-9.8974	4.27226e-23	1.36785e-21	Down	685.265	587.754	610.704	324.665	295.952	294.373	LINC00511	17	72290091	72640472	-	27654	lncRNA	long intergenic non-protein coding RNA 511 [Source:HGNC Symbol;Acc:HGNC:43564]	400619;100499467	-
ENSG00000196431	402.757	-1.11369	0.113287	-9.83071	8.30321e-23	2.63598e-21	Down	606.559	526.49	519.661	267.875	265.622	230.337	CRYBA4	22	26621963	26630669	+	809	protein_coding	crystallin beta A4 [Source:HGNC Symbol;Acc:HGNC:2396]	1413	-
ENSG00000137877	136.079	1.93419	0.197672	9.78485	1.30789e-22	4.09441e-21	Up	38.8282	52.649	77.7445	216.443	197.608	233.204	SPTBN5	15	41848146	41894053	-	12312	protein_coding	spectrin beta, non-erythrocytic 5 [Source:HGNC Symbol;Acc:HGNC:15680]	51332	-
ENSG00000162881	87.0563	2.1915	0.224355	9.76799	1.5449e-22	4.80967e-21	Up	34.6305	31.5894	27.6198	145.724	147.057	135.717	OXER1	2	42762481	42764261	-	1781	protein_coding	oxoeicosanoid receptor 1 [Source:HGNC Symbol;Acc:HGNC:24884]	165140	-
ENSG00000188133	281.774	-1.23951	0.127185	-9.74572	1.92414e-22	5.97383e-21	Down	407.171	386.731	392.815	188.584	145.219	170.124	TMEM215	9	32783540	32789201	+	5342	protein_coding	transmembrane protein 215 [Source:HGNC Symbol;Acc:HGNC:33816]	401498	-
ENSG00000063438	338.9	-1.14188	0.117257	-9.73829	2.07005e-22	6.40041e-21	Down	463.839	440.337	495.11	219.658	224.262	190.195	AHRR	5	321714	438291	+	9480	protein_coding	aryl-hydrocarbon receptor repressor [Source:HGNC Symbol;Acc:HGNC:346]	57491	bHLH
ENSG00000110848	346.172	-1.20262	0.123568	-9.73244	2.19261e-22	6.77004e-21	Down	452.296	500.644	495.11	193.942	187.498	247.541	CD69	12	9752486	9760901	-	2832	protein_coding	CD69 molecule [Source:HGNC Symbol;Acc:HGNC:1694]	969	-
ENSG00000100234	431.753	-1.11303	0.114502	-9.72066	2.46177e-22	7.59074e-21	Down	649.585	575.309	547.281	265.732	306.981	245.629	TIMP3	22	32801705	32863041	+	4597	protein_coding	TIMP metallopeptidase inhibitor 3 [Source:HGNC Symbol;Acc:HGNC:11822]	7078	-
ENSG00000120217	188.495	1.43494	0.148146	9.68598	3.45867e-22	1.06211e-20	Up	90.2493	104.341	110.479	285.019	265.622	275.258	CD274	9	5450503	5470566	+	4108	protein_coding	CD274 molecule [Source:HGNC Symbol;Acc:HGNC:17635]	29126	-
ENSG00000215372	67.5289	-2.59899	0.268613	-9.67561	3.82786e-22	1.16911e-20	Down	120.682	111.999	115.594	12.858	22.0585	21.9824	ZNF705G	8	7355517	7385558	-	3644	protein_coding	zinc finger protein 705G [Source:HGNC Symbol;Acc:HGNC:37134]	100131980	zf-C2H2
ENSG00000137266	383.387	1.04765	0.108783	9.63063	5.9364e-22	1.80576e-20	Up	234.019	247.929	268.014	516.463	533.081	500.816	SLC22A23	6	3268962	3457050	-	8926	protein_coding	solute carrier family 22 member 23 [Source:HGNC Symbol;Acc:HGNC:21106]	63027	-
ENSG00000204832	120.157	-1.88341	0.196046	-9.60698	7.47093e-22	2.25428e-20	Down	183.647	164.648	218.912	50.3605	44.1171	59.2568	ST8SIA6-AS1	10	17386919	17445758	+	2786	lncRNA	ST8SIA6 antisense RNA 1 [Source:HGNC Symbol;Acc:HGNC:44880]	100128098	-
ENSG00000099957	253.528	1.30961	0.136497	9.59442	8.43902e-22	2.53959e-20	Up	122.781	142.631	171.856	351.452	374.995	357.452	P2RX6	22	21009808	21028830	+	4730	protein_coding	purinergic receptor P2X 6 [Source:HGNC Symbol;Acc:HGNC:8538]	9127	-
ENSG00000176177	173.117	-1.49168	0.155765	-9.57644	1.00451e-21	3.01488e-20	Down	239.266	281.433	245.509	90.0061	97.4252	85.0622	ENTHD1	22	39743044	39893864	-	3068	protein_coding	ENTH domain containing 1 [Source:HGNC Symbol;Acc:HGNC:26352]	150350	-
ENSG00000003137	62.0463	5.92072	0.620908	9.53558	1.49047e-21	4.42041e-20	Up	0	1.91451	4.09182	118.937	124.998	122.337	CYP26B1	2	72129238	72147862	-	4839	protein_coding	cytochrome P450 family 26 subfamily B member 1 [Source:HGNC Symbol;Acc:HGNC:20581]	56603	-
ENSG00000238107	59.6234	-2.8671	0.301344	-9.51437	1.82821e-21	5.40787e-20	Down	99.694	121.571	93.0889	16.0725	10.1102	17.2036	LINC02806	1	148295180	148297556	+	1918	lncRNA	long intergenic non-protein coding RNA 2806 [Source:HGNC Symbol;Acc:HGNC:27628]		-
ENSG00000228626	310.691	-1.14942	0.121135	-9.48877	2.33777e-21	6.89703e-20	Down	463.839	412.576	408.159	207.871	193.931	177.77	ENSG00000228626	1	148288001	148288951	-	285	unprocessed_pseudogene	novel pseudogene		-
ENSG00000111678	633.606	1.0499	0.111152	9.44559	3.53393e-21	1.03314e-19	Up	494.272	378.115	366.218	913.99	853.849	795.188	C12orf57	12	6942978	6946003	+	1806	protein_coding	chromosome 12 open reading frame 57 [Source:HGNC Symbol;Acc:HGNC:29521]	113246	-
ENSG00000125657	365.591	1.10583	0.117432	9.41681	4.65019e-21	1.34847e-19	Up	251.858	242.185	201.522	518.606	462.31	517.064	TNFSF9	19	6531026	6535924	+	1634	protein_coding	TNF superfamily member 9 [Source:HGNC Symbol;Acc:HGNC:11939]	8744	-
ENSG00000184792	200.625	-1.40607	0.149403	-9.41126	4.90223e-21	1.41662e-19	Down	301.181	310.15	261.876	126.437	106.616	97.487	OSBP2	22	30693782	30907824	+	6632	protein_coding	oxysterol binding protein 2 [Source:HGNC Symbol;Acc:HGNC:8504]	23762	-
ENSG00000152104	325.915	-1.16462	0.123965	-9.39472	5.73706e-21	1.65482e-19	Down	486.926	466.183	399.975	180.012	216.909	205.487	PTPN14	1	214348700	214552449	-	18752	protein_coding	protein tyrosine phosphatase non-receptor type 14 [Source:HGNC Symbol;Acc:HGNC:9647]	5784	-
ENSG00000163534	186.622	1.57917	0.168431	9.37578	6.86657e-21	1.97162e-19	Up	65.0634	95.7254	119.686	280.733	278.489	280.036	FCRL1	1	157794403	157820120	-	3950	protein_coding	Fc receptor like 1 [Source:HGNC Symbol;Acc:HGNC:18509]	115350	-
ENSG00000279220	153.585	1.49908	0.16003	9.36752	7.42543e-21	2.12398e-19	Up	78.7058	82.3238	79.7905	219.658	230.696	230.337	GPR1-AS	2	206203543	206265326	+	3045	lncRNA	GPR1 antisense RNA [Source:HGNC Symbol;Acc:HGNC:48602]		-
ENSG00000169758	162.516	-1.4987	0.16043	-9.34179	9.47161e-21	2.69558e-19	Down	256.056	247.929	215.843	93.2206	82.7195	79.3277	TMEM266	15	76059958	76229121	+	5144	protein_coding	transmembrane protein 266 [Source:HGNC Symbol;Acc:HGNC:26763]	123591	-
ENSG00000146192	66.1358	2.64904	0.283686	9.33793	9.82326e-21	2.79213e-19	Up	18.8894	14.3588	21.482	118.937	132.351	90.7967	FGD2	6	37005646	37029069	+	10166	protein_coding	FYVE, RhoGEF and PH domain containing 2 [Source:HGNC Symbol;Acc:HGNC:3664]	221472	-
ENSG00000134508	115.585	-1.81519	0.194625	-9.32663	1.09295e-20	3.09485e-19	Down	197.289	192.408	150.374	50.3605	51.4699	51.6108	CABLES1	18	23134564	23260470	+	6874	protein_coding	Cdk5 and Abl enzyme substrate 1 [Source:HGNC Symbol;Acc:HGNC:25097]	91768	-
ENSG00000164125	111.664	-1.85634	0.199204	-9.31875	1.17714e-20	3.32907e-19	Down	156.362	180.921	188.224	37.5025	49.6317	57.3453	GASK1B	4	158124474	158173318	-	7880	protein_coding	golgi associated kinase 1B [Source:HGNC Symbol;Acc:HGNC:25312]	51313	-
ENSG00000159208	135.947	-1.65486	0.178063	-9.29369	1.4903e-20	4.18846e-19	Down	238.216	185.707	195.384	64.2901	67.0947	64.9914	CIART	1	150282543	150287093	+	2849	protein_coding	circadian associated repressor of transcription [Source:HGNC Symbol;Acc:HGNC:25200]	148523	-
ENSG00000131188	236.692	-1.26653	0.13655	-9.27523	1.77243e-20	4.9628e-19	Down	347.355	352.269	302.795	154.296	128.675	134.761	PRR7	5	177446445	177456286	+	1753	protein_coding	proline rich 7, synaptic [Source:HGNC Symbol;Acc:HGNC:28130]	80758	-
ENSG00000184347	301.875	-1.13597	0.122536	-9.27057	1.85161e-20	5.17808e-19	Down	417.665	432.679	393.837	206.8	193.012	167.257	SLIT3	5	168661733	169301139	-	14270	protein_coding	slit guidance ligand 3 [Source:HGNC Symbol;Acc:HGNC:11087]	6586	-
ENSG00000258521	75.782	2.37341	0.256111	9.26711	1.91259e-20	5.33844e-19	Up	17.84	24.8886	30.6886	127.509	107.535	146.231	ENSG00000258521	14	100339832	100340554	+	552	lncRNA	novel transcript, antisense to WARS		-
ENSG00000070190	95.0272	2.02545	0.218619	9.26474	1.95545e-20	5.44819e-19	Up	27.2847	48.8199	35.8034	156.439	148.895	152.921	DAPP1	4	99816827	99870190	+	4590	protein_coding	dual adaptor of phosphotyrosine and 3-phosphoinositides 1 [Source:HGNC Symbol;Acc:HGNC:16500]	27071	-
ENSG00000261371	213.811	1.29097	0.139904	9.22749	2.77041e-20	7.64322e-19	Up	131.176	120.614	120.709	282.876	298.709	328.78	PECAM1	17	64319415	64413776	-	7741	protein_coding	platelet and endothelial cell adhesion molecule 1 [Source:HGNC Symbol;Acc:HGNC:8823]	5175	-
ENSG00000116106	101.654	1.83934	0.200182	9.18835	3.98911e-20	1.08987e-18	Up	45.1246	40.2047	48.0789	154.296	164.52	157.7	EPHA4	2	221418027	221574202	-	7554	protein_coding	EPH receptor A4 [Source:HGNC Symbol;Acc:HGNC:3388]	2043	-
ENSG00000143153	183.275	1.37736	0.1501	9.17632	4.4608e-20	1.2114e-18	Up	101.793	105.298	98.2036	285.019	241.725	267.611	ATP1B1	1	169105697	169132722	+	2865	protein_coding	ATPase Na+/K+ transporting subunit beta 1 [Source:HGNC Symbol;Acc:HGNC:804]	481	-
ENSG00000168062	114.443	1.78624	0.194669	9.17575	4.48457e-20	1.21639e-18	Up	57.7176	54.5635	41.9411	191.799	181.983	158.655	BATF2	11	64987945	64997018	-	2815	protein_coding	basic leucine zipper ATF-like transcription factor 2 [Source:HGNC Symbol;Acc:HGNC:25163]	116071	TF_bZIP
ENSG00000272933	126.366	-1.67742	0.183412	-9.14565	5.92724e-20	1.59809e-18	Down	187.844	206.767	183.109	60.0041	70.7712	49.6993	ENSG00000272933	10	102642792	102644140	-	1349	lncRNA	novel transcript		-
ENSG00000214182	401.606	-1.01975	0.111616	-9.13627	6.46421e-20	1.73663e-18	Down	565.632	568.609	479.766	252.874	266.541	276.213	PTMAP5	13	81689911	81691072	+	1162	transcribed_processed_pseudogene	prothymosin alpha pseudogene 5 [Source:HGNC Symbol;Acc:HGNC:9628]		-
ENSG00000225106	77.991	-2.1933	0.240884	-9.1052	8.61075e-20	2.30233e-18	Down	129.077	145.503	109.456	25.716	26.6541	31.5399	ENSG00000225106	20	61738219	61755056	-	1354	lncRNA	novel transcript, antisense to CDH4		-
ENSG00000188549	211.553	1.31434	0.146994	8.94145	3.84095e-19	9.96261e-18	Up	104.941	112.956	146.282	288.234	300.548	316.355	CCDC9B	15	40331452	40340967	-	7510	protein_coding	coiled-coil domain containing 9B [Source:HGNC Symbol;Acc:HGNC:33488]	388115	-
ENSG00000230107	194.064	1.30661	0.146295	8.93133	4.20934e-19	1.08931e-17	Up	107.04	101.469	126.846	278.59	265.622	284.815	ENSG00000230107	22	42438023	42446195	+	572	lncRNA	novel transcript		-
ENSG00000172460	450.672	1.15738	0.129688	8.92432	4.48431e-19	1.1578e-17	Up	227.722	255.587	353.942	597.898	656.242	612.639	PRSS30P	16	2839568	2842744	-	3177	lncRNA	serine protease 30, pseudogene [Source:HGNC Symbol;Acc:HGNC:28753]	124221	-
ENSG00000152689	59.3754	2.57547	0.289278	8.90309	5.43134e-19	1.39911e-17	Up	13.6423	22.0168	15.3443	90.0061	114.888	100.354	RASGRP3	2	33436324	33564750	+	10749	protein_coding	RAS guanyl releasing protein 3 [Source:HGNC Symbol;Acc:HGNC:14545]	25780	-
ENSG00000175445	281.607	1.0936	0.122902	8.89809	5.68163e-19	1.46025e-17	Up	186.795	168.477	184.132	378.24	365.804	406.196	LPL	8	19901717	19967259	+	4131	protein_coding	lipoprotein lipase [Source:HGNC Symbol;Acc:HGNC:6677]	4023	-
ENSG00000139190	572.606	1.06582	0.119924	8.88742	6.25456e-19	1.60384e-17	Up	298.033	355.141	457.261	787.553	771.13	766.516	VAMP1	12	6462237	6470677	-	3270	protein_coding	vesicle associated membrane protein 1 [Source:HGNC Symbol;Acc:HGNC:12642]	6843	-
ENSG00000180644	72.9695	2.17534	0.245985	8.84336	9.28803e-19	2.36556e-17	Up	23.087	32.5466	23.528	110.365	124.998	123.292	PRF1	10	70597348	70602759	-	2518	protein_coding	perforin 1 [Source:HGNC Symbol;Acc:HGNC:9360]	5551	-
ENSG00000179813	162.579	-1.77267	0.200853	-8.82569	1.08786e-18	2.752e-17	Down	180.499	241.228	332.46	83.5771	69.852	67.8586	FAM216B	13	42781550	42791549	+	3308	protein_coding	family with sequence similarity 216 member B [Source:HGNC Symbol;Acc:HGNC:26883]	144809	-
ENSG00000233791	42.25	3.60716	0.409246	8.81415	1.20597e-18	3.04396e-17	Up	11.5435	4.78627	3.06886	80.3626	75.3667	78.3719	LINC01136	1	203298758	203305309	-	2725	lncRNA	long intergenic non-protein coding RNA 1136 [Source:HGNC Symbol;Acc:HGNC:49452]	730227	-
ENSG00000106236	122.287	-1.66512	0.189476	-8.78805	1.52178e-18	3.8197e-17	Down	209.882	173.263	174.925	58.9325	68.9329	47.7878	NPTX2	7	98617285	98629869	+	3029	protein_coding	neuronal pentraxin 2 [Source:HGNC Symbol;Acc:HGNC:7953]	4885	-
ENSG00000161270	210.86	1.20263	0.13734	8.75659	2.01242e-18	5.02326e-17	Up	133.275	131.144	118.663	301.092	290.437	290.55	NPHS1	19	35825372	35869287	-	6717	protein_coding	NPHS1 adhesion molecule, nephrin [Source:HGNC Symbol;Acc:HGNC:7908]	4868	-
ENSG00000177990	204.911	-1.4754	0.168889	-8.73595	2.41619e-18	6.01115e-17	Down	223.524	321.637	359.057	105.007	109.374	110.868	DPY19L2	12	63558913	63668939	-	5611	protein_coding	dpy-19 like 2 [Source:HGNC Symbol;Acc:HGNC:19414]	283417	-
ENSG00000083454	285.219	1.15797	0.133026	8.70484	3.18015e-18	7.83395e-17	Up	198.339	143.588	188.224	408.242	366.723	406.196	P2RX5	17	3672199	3696240	-	4026	protein_coding	purinergic receptor P2X 5 [Source:HGNC Symbol;Acc:HGNC:8536]	5026	-
ENSG00000264230	114.745	-1.62248	0.186621	-8.69395	3.50048e-18	8.59486e-17	Down	172.103	178.049	169.81	49.289	54.2272	64.9914	ANXA8L1	10	46375627	46391784	+	2860	protein_coding	annexin A8 like 1 [Source:HGNC Symbol;Acc:HGNC:23334]	728113	-
ENSG00000170703	124.069	1.54569	0.178369	8.66568	4.48827e-18	1.09724e-16	Up	70.3105	58.3925	61.3773	189.656	178.307	186.372	TTLL6	17	48762234	48817229	-	5113	protein_coding	tubulin tyrosine ligase like 6 [Source:HGNC Symbol;Acc:HGNC:26664]	284076	-
ENSG00000229771	46.3897	-2.93499	0.339101	-8.65521	4.91996e-18	1.19758e-16	Down	81.854	77.5376	86.9511	9.64351	14.7057	7.64604	ENSG00000229771	20	40696499	40698616	-	1669	lncRNA	novel transcript		-
ENSG00000166548	309.468	1.01681	0.117815	8.63059	6.10348e-18	1.48406e-16	Up	214.08	200.066	200.499	387.883	435.656	418.621	TK2	16	66508003	66552544	-	10339	protein_coding	thymidine kinase 2 [Source:HGNC Symbol;Acc:HGNC:11831]	7084	-
ENSG00000185634	192.858	-1.33772	0.155017	-8.62946	6.16415e-18	1.4972e-16	Down	287.538	287.176	253.693	120.008	86.396	122.337	SHC4	15	48823741	48963919	-	6532	protein_coding	SHC adaptor protein 4 [Source:HGNC Symbol;Acc:HGNC:16743]	399694	-
ENSG00000127955	118.398	-1.56523	0.181546	-8.62172	6.59581e-18	1.59346e-16	Down	177.35	178.049	175.948	52.5035	62.4992	64.0356	GNAI1	7	79768028	80226181	+	24192	protein_coding	G protein subunit alpha i1 [Source:HGNC Symbol;Acc:HGNC:4384]	2770	-
ENSG00000244482	44.1516	3.24359	0.378326	8.57353	1.00363e-17	2.39637e-16	Up	8.39528	7.65803	9.20659	101.793	66.1756	71.6816	LILRA6	19	54236592	54242791	-	2718	protein_coding	leukocyte immunoglobulin like receptor A6 [Source:HGNC Symbol;Acc:HGNC:15495]	79168	-
ENSG00000181649	325.462	-1.07541	0.125815	-8.5475	1.25782e-17	2.97495e-16	Down	470.136	449.909	404.067	223.944	228.857	175.859	PHLDA2	11	2928273	2929420	-	920	protein_coding	pleckstrin homology like domain family A member 2 [Source:HGNC Symbol;Acc:HGNC:12385]	7262	-
ENSG00000169427	136.615	1.48627	0.173946	8.54443	1.2917e-17	3.05187e-16	Up	77.6564	73.7085	64.4461	187.513	224.262	192.107	KCNK9	8	139600838	139704109	-	6784	protein_coding	potassium two pore domain channel subfamily K member 9 [Source:HGNC Symbol;Acc:HGNC:6283]	51305	-
ENSG00000233718	61.1613	-2.42772	0.285106	-8.51514	1.66393e-17	3.91902e-16	Down	92.3481	97.6399	119.686	18.2155	26.6541	12.4248	MYCNOS	2	15918350	15942249	-	5100	lncRNA	MYCN opposite strand [Source:HGNC Symbol;Acc:HGNC:16911]	10408	-
ENSG00000023171	46.4089	3.1405	0.369203	8.50617	1.7977e-17	4.20771e-16	Up	15.7412	4.78627	8.18364	76.0766	102.94	70.7259	GRAMD1B	11	123358428	123627774	+	14944	protein_coding	GRAM domain containing 1B [Source:HGNC Symbol;Acc:HGNC:29214]	57476	-
ENSG00000130433	254.809	1.09508	0.128836	8.49975	1.90004e-17	4.43801e-16	Up	180.499	158.904	148.328	347.166	357.532	336.426	CACNG6	19	53991637	54012666	+	2501	protein_coding	calcium voltage-gated channel auxiliary subunit gamma 6 [Source:HGNC Symbol;Acc:HGNC:13625]	59285	-
ENSG00000152092	336.284	-1.00886	0.118957	-8.4809	2.23466e-17	5.18201e-16	Down	491.124	447.037	409.182	242.159	215.071	213.133	ASTN1	1	176857302	177164973	-	9201	protein_coding	astrotactin 1 [Source:HGNC Symbol;Acc:HGNC:773]	460	-
ENSG00000283511	44.8841	2.97534	0.351102	8.47429	2.36524e-17	5.46235e-16	Up	14.6917	7.65803	8.18364	87.8631	74.4476	76.4604	ENSG00000283511	3	58180009	58187495	+	1659	transcribed_unitary_pseudogene	novel pseudogene		-
ENSG00000270069	153.997	1.36003	0.161194	8.43722	3.24978e-17	7.47692e-16	Up	75.5575	87.1101	96.1577	230.373	217.828	216.956	MIR222HG	X	45745211	45770274	-	2785	lncRNA	miR222/221 cluster host gene [Source:HGNC Symbol;Acc:HGNC:49555]		-
ENSG00000134986	119.201	-1.58851	0.188475	-8.4282	3.5102e-17	8.05703e-16	Down	202.536	177.092	157.535	51.432	60.661	65.9471	NREP	5	111662621	111997464	-	9308	protein_coding	neuronal regeneration related protein [Source:HGNC Symbol;Acc:HGNC:16834]	9315	-
ENSG00000242574	82.366	1.90466	0.226191	8.4206	3.74548e-17	8.58831e-16	Up	41.9764	27.7604	34.7805	124.294	127.756	137.629	HLA-DMB	6	32934629	32941028	-	4613	protein_coding	major histocompatibility complex, class II, DM beta [Source:HGNC Symbol;Acc:HGNC:4935]	3109	-
ENSG00000159618	37.6873	3.79626	0.451189	8.41391	3.9658e-17	9.08425e-16	Up	8.39528	1.91451	5.11477	68.5761	79.0431	63.0798	ADGRG5	16	57542643	57591681	+	5630	protein_coding	adhesion G protein-coupled receptor G5 [Source:HGNC Symbol;Acc:HGNC:19010]	221188	-
ENSG00000206190	122.187	1.49761	0.178044	8.41148	4.04854e-17	9.26438e-16	Up	62.9646	61.2642	67.515	186.441	182.902	172.036	ATP10A	15	25677271	25865184	-	20677	protein_coding	ATPase phospholipid transporting 10A (putative) [Source:HGNC Symbol;Acc:HGNC:13542]	57194	-
ENSG00000102575	44.0516	2.89864	0.344759	8.40773	4.18014e-17	9.55581e-16	Up	8.39528	10.5298	12.2755	80.3626	76.2858	76.4604	ACP5	19	11574660	11579008	-	2919	protein_coding	acid phosphatase 5, tartrate resistant [Source:HGNC Symbol;Acc:HGNC:124]	54	-
ENSG00000173334	157.54	1.33075	0.158448	8.39869	4.51494e-17	1.03003e-15	Up	91.2987	97.6399	79.7905	221.801	221.505	233.204	TRIB1	8	125430358	125438403	+	4099	protein_coding	tribbles pseudokinase 1 [Source:HGNC Symbol;Acc:HGNC:16891]	10221	-
ENSG00000157045	266.293	-1.05415	0.125561	-8.39553	4.63796e-17	1.05595e-15	Down	389.331	345.569	343.713	173.583	178.307	167.257	NTAN1	16	15037854	15056079	-	3539	protein_coding	N-terminal asparagine amidase [Source:HGNC Symbol;Acc:HGNC:29909]	123803	-
ENSG00000064309	244.957	-1.07803	0.128446	-8.39291	4.74267e-17	1.07871e-15	Down	354.701	322.595	320.185	156.439	157.167	158.655	CDON	11	125955796	126063335	-	19924	protein_coding	cell adhesion associated, oncogene regulated [Source:HGNC Symbol;Acc:HGNC:17104]	50937	-
ENSG00000185897	37.6531	4.57421	0.545202	8.38993	4.86437e-17	1.10527e-15	Up	5.24705	2.87176	1.02295	85.7201	68.9329	62.1241	FFAR3	19	35358460	35360489	+	1859	protein_coding	free fatty acid receptor 3 [Source:HGNC Symbol;Acc:HGNC:4499]	2865	-
ENSG00000197653	89.6856	1.85526	0.221402	8.3796	5.31074e-17	1.20306e-15	Up	49.3223	28.7176	38.8723	142.51	129.594	149.098	DNAH10	12	123762188	123935720	+	16234	protein_coding	dynein axonemal heavy chain 10 [Source:HGNC Symbol;Acc:HGNC:2941]	196385	-
ENSG00000160255	60.0914	2.43455	0.290804	8.37177	5.6757e-17	1.28187e-15	Up	23.087	23.9313	9.20659	88.9346	111.212	104.177	ITGB2	21	44885953	44931989	-	6869	protein_coding	integrin subunit beta 2 [Source:HGNC Symbol;Acc:HGNC:6155]	3689	-
ENSG00000119508	186.35	-1.23561	0.14777	-8.36173	6.1806e-17	1.39033e-15	Down	285.44	254.629	244.486	117.865	103.859	111.823	NR4A3	9	99821855	99866891	+	6314	protein_coding	nuclear receptor subfamily 4 group A member 3 [Source:HGNC Symbol;Acc:HGNC:7982]	8013	NGFIB-like
ENSG00000160200	576.408	1.01926	0.12215	8.3443	7.16395e-17	1.60512e-15	Up	386.183	383.859	373.378	608.613	805.137	901.277	CBS	21	43053191	43076943	-	6786	protein_coding	cystathionine beta-synthase [Source:HGNC Symbol;Acc:HGNC:1550]	875	-
ENSG00000072041	120.978	-1.51795	0.18257	-8.31435	9.22547e-17	2.05154e-15	Down	167.906	201.023	168.787	66.4331	63.4183	58.3011	SLC6A15	12	84859491	84913629	-	20154	protein_coding	solute carrier family 6 member 15 [Source:HGNC Symbol;Acc:HGNC:13621]	55117	-
ENSG00000019505	112.928	-1.59624	0.192012	-8.31322	9.31417e-17	2.06787e-15	Down	179.449	176.135	153.443	55.718	46.8744	65.9471	SYT13	11	45240302	45286341	-	5445	protein_coding	synaptotagmin 13 [Source:HGNC Symbol;Acc:HGNC:14962]	57586	-
ENSG00000251301	62.2719	2.18208	0.262508	8.31244	9.3751e-17	2.07782e-15	Up	19.9388	24.8886	22.505	101.793	96.5061	108	LINC02384	12	68332888	68451663	-	5327	lncRNA	long intergenic non-protein coding RNA 2384 [Source:HGNC Symbol;Acc:HGNC:53308]		-
ENSG00000224400	194.596	-1.48354	0.17862	-8.30555	9.93557e-17	2.19988e-15	Down	236.117	313.022	312.001	70.7191	128.675	107.045	ENSG00000224400	2	16354256	16432702	+	477	lncRNA	novel transcript		-
ENSG00000170989	101.394	1.64644	0.198582	8.29099	1.12313e-16	2.47462e-15	Up	55.6187	50.7344	40.9182	157.511	152.572	151.009	S1PR1	1	101236865	101243713	+	5223	protein_coding	sphingosine-1-phosphate receptor 1 [Source:HGNC Symbol;Acc:HGNC:3165]	1901	-
ENSG00000120658	236.913	-1.15395	0.139513	-8.27129	1.32522e-16	2.91136e-15	Down	315.873	357.056	306.886	161.797	124.079	155.788	ENOX1	13	43213518	43786908	-	3101	protein_coding	ecto-NOX disulfide-thiol exchanger 1 [Source:HGNC Symbol;Acc:HGNC:25474]	55068	-
ENSG00000188010	158.853	-1.28255	0.155773	-8.23347	1.81869e-16	3.94165e-15	Down	230.87	211.553	233.234	91.0776	95.587	90.7967	MORN2	2	38875962	38929072	+	1364	protein_coding	MORN repeat containing 2 [Source:HGNC Symbol;Acc:HGNC:30166]	729967	-
ENSG00000241399	260.668	-1.18266	0.143666	-8.23205	1.84034e-16	3.98094e-15	Down	406.122	388.645	290.519	169.297	149.814	159.611	CD302	2	159768628	159798255	-	4077	protein_coding	CD302 molecule [Source:HGNC Symbol;Acc:HGNC:30843]	9936	-
ENSG00000128564	163.497	-1.28909	0.1569	-8.21595	2.10493e-16	4.5402e-15	Down	240.315	239.313	216.866	84.6486	93.7488	106.089	VGF	7	101162509	101165569	-	2680	protein_coding	VGF nerve growth factor inducible [Source:HGNC Symbol;Acc:HGNC:12684]	7425	-
ENSG00000173110	132.144	1.48699	0.181579	8.18922	2.62935e-16	5.61227e-15	Up	66.1128	73.7085	68.538	201.442	220.585	162.478	HSPA6	1	161524540	161526894	+	2355	protein_coding	heat shock protein family A (Hsp70) member 6 [Source:HGNC Symbol;Acc:HGNC:5239]	3310	-
ENSG00000284543	251.107	-1.21367	0.148469	-8.17458	2.96906e-16	6.31346e-15	Down	295.934	331.21	425.549	148.939	140.623	164.39	LINC01226	1	31506226	31583306	+	9848	lncRNA	long intergenic non-protein coding RNA 1226 [Source:HGNC Symbol;Acc:HGNC:49678]		-
ENSG00000234750	113.125	1.76129	0.21568	8.1662	3.18261e-16	6.7548e-15	Up	34.6305	55.5207	64.4461	138.224	196.689	189.24	ENSG00000234750	19	12284337	12285185	+	849	processed_pseudogene	ribosomal protein S2 (RPS2) pseudogene		-
ENSG00000166897	214.991	-1.20607	0.147833	-8.15835	3.3964e-16	7.195e-15	Down	348.404	259.416	292.565	123.223	127.756	138.585	ELFN2	22	37367960	37427479	-	8791	protein_coding	extracellular leucine rich repeat and fibronectin type III domain containing 2 [Source:HGNC Symbol;Acc:HGNC:29396]	114794	-
ENSG00000130561	60.4793	2.15259	0.264079	8.1513	3.60029e-16	7.61978e-15	Up	24.1364	20.1023	22.505	97.5066	100.183	98.4428	SAG	2	233307816	233347055	+	11885	protein_coding	S-antigen visual arrestin [Source:HGNC Symbol;Acc:HGNC:10521]	6295	-
ENSG00000155265	150.304	-1.32973	0.163534	-8.13126	4.24845e-16	8.9579e-15	Down	230.87	201.981	212.775	80.3626	96.5061	79.3277	GOLGA7B	10	97849843	97871580	+	6854	protein_coding	golgin A7 family member B [Source:HGNC Symbol;Acc:HGNC:31668]	401647	-
ENSG00000242082	92.6318	-1.66554	0.204958	-8.12624	4.42816e-16	9.31939e-15	Down	146.917	144.545	130.938	47.146	42.2789	43.9647	SLC5A4-AS1	22	32205115	32278382	+	6806	lncRNA	SLC5A4 antisense RNA 1 [Source:HGNC Symbol;Acc:HGNC:53163]		-
ENSG00000010030	192.649	1.20757	0.148889	8.11048	5.04188e-16	1.05421e-14	Up	118.583	129.229	101.272	267.875	290.437	248.496	ETV7	6	36354091	36387800	-	2374	protein_coding	ETS variant transcription factor 7 [Source:HGNC Symbol;Acc:HGNC:18160]	51513	ETS
ENSG00000227398	206.447	1.17772	0.145238	8.10889	5.10861e-16	1.06619e-14	Up	142.72	124.443	112.525	308.592	290.437	259.965	KIF9-AS1	3	47164186	47246601	+	6987	lncRNA	KIF9 antisense RNA 1 [Source:HGNC Symbol;Acc:HGNC:26822]		-
ENSG00000180891	412.356	1.03963	0.12837	8.0987	5.55482e-16	1.1561e-14	Up	243.463	227.826	338.598	581.825	538.596	543.825	CUEDC1	17	57861243	57955412	-	5666	protein_coding	CUE domain containing 1 [Source:HGNC Symbol;Acc:HGNC:31350]	404093	-
ENSG00000272668	189.975	1.19401	0.147549	8.09231	5.85421e-16	1.21617e-14	Up	101.793	112.956	131.961	255.017	262.864	275.258	ENSG00000272668	1	159854870	159867685	+	7134	lncRNA	novel transcript, antisense to VSIG8	107985216	-
ENSG00000228985	99.7967	1.6421	0.203521	8.06845	7.11982e-16	1.4696e-14	Up	55.6187	44.0337	46.033	131.795	163.601	157.7	TRDD3	14	22449113	22449125	+	13	TR_D_gene	T cell receptor delta diversity 3 [Source:HGNC Symbol;Acc:HGNC:12256]		-
ENSG00000234678	136.783	1.52172	0.189029	8.05017	8.26779e-16	1.69415e-14	Up	55.6187	60.307	96.1577	201.442	191.174	216.001	ELF3-AS1	1	201995696	202010463	-	5569	lncRNA	ELF3 antisense RNA 1 [Source:HGNC Symbol;Acc:HGNC:40211]		-
ENSG00000085662	37.1062	-3.37297	0.420248	-8.02615	1.00578e-15	2.05049e-14	Down	87.1011	54.5635	61.3773	7.50051	8.27195	3.82302	AKR1B1	7	134442356	134459284	-	3654	protein_coding	aldo-keto reductase family 1 member B [Source:HGNC Symbol;Acc:HGNC:381]	231	-
ENSG00000182162	148.833	1.33882	0.166808	8.02611	1.00614e-15	2.05049e-14	Up	95.4963	87.1101	70.5839	203.585	229.776	206.443	P2RY8	X	1462581	1537185	-	4528	protein_coding	P2Y receptor family member 8 [Source:HGNC Symbol;Acc:HGNC:15524]	286530	-
ENSG00000235586	33.9426	3.85977	0.481541	8.01546	1.09724e-15	2.23211e-14	Up	3.14823	3.82901	6.13773	66.4331	51.4699	72.6374	ENSG00000235586	2	38601598	38602178	+	233	lncRNA	novel transcript		-
ENSG00000187116	58.7429	6.85316	0.857467	7.99233	1.32409e-15	2.66711e-14	Up	2.09882	0.957254	0	105.007	126.837	117.558	LILRA5	19	54307070	54313166	-	1787	protein_coding	leukocyte immunoglobulin like receptor A5 [Source:HGNC Symbol;Acc:HGNC:16309]	353514	-
ENSG00000205018	132.164	-1.42891	0.178902	-7.98711	1.38142e-15	2.78011e-14	Down	195.19	182.835	200.499	70.7191	86.396	57.3453	ENSG00000205018	16	88939789	88951524	+	1812	lncRNA	novel transcript, antisense to CBFA2T3		-
ENSG00000164342	197.69	1.17782	0.147595	7.98007	1.46253e-15	2.93809e-14	Up	104.941	131.144	126.846	298.949	250.916	273.346	TLR3	4	186069155	186088073	+	6725	protein_coding	toll like receptor 3 [Source:HGNC Symbol;Acc:HGNC:11849]	7098	-
ENSG00000157353	371.436	1.03907	0.13045	7.96523	1.64923e-15	3.30432e-14	Up	193.091	246.971	289.496	454.316	524.809	519.931	FCSK	16	70454595	70480274	+	7231	protein_coding	fucose kinase [Source:HGNC Symbol;Acc:HGNC:29500]	197258	-
ENSG00000105289	58.4817	2.25649	0.283728	7.95302	1.82022e-15	3.62436e-14	Up	29.3835	17.2306	14.3214	97.5066	87.3151	105.133	TJP3	19	3708362	3750813	+	3964	protein_coding	tight junction protein 3 [Source:HGNC Symbol;Acc:HGNC:11829]	27134	-
ENSG00000137959	41.854	2.92586	0.368009	7.95052	1.85735e-15	3.69503e-14	Up	10.4941	11.487	7.16068	68.5761	59.7419	93.664	IFI44L	1	78619902	78646145	+	11610	protein_coding	interferon induced protein 44 like [Source:HGNC Symbol;Acc:HGNC:17817]	10964	-
ENSG00000243244	182.744	-1.19477	0.150289	-7.9498	1.86818e-15	3.71329e-14	Down	229.821	256.544	276.198	122.151	106.616	105.133	STON1	2	48529383	48598513	+	7709	protein_coding	stonin 1 [Source:HGNC Symbol;Acc:HGNC:17003]	11037	-
ENSG00000179588	120.424	1.43795	0.180947	7.94679	1.91413e-15	3.80128e-14	Up	62.9646	61.2642	70.5839	184.298	183.821	159.611	ZFPM1	16	88453280	88537031	+	6162	protein_coding	zinc finger protein, FOG family member 1 [Source:HGNC Symbol;Acc:HGNC:19762]	161882	zf-C2H2
ENSG00000163293	48.4604	2.47424	0.312089	7.92797	2.22757e-15	4.40434e-14	Up	11.5435	14.3588	18.4132	79.2911	74.4476	92.7083	NIPAL1	4	47914142	48040173	+	5983	protein_coding	NIPA like domain containing 1 [Source:HGNC Symbol;Acc:HGNC:27194]	152519	-
ENSG00000179044	67.2669	1.95397	0.246537	7.92567	2.26914e-15	4.4826e-14	Up	29.3835	26.8031	26.5968	115.722	105.697	99.3985	EXOC3L1	16	67184379	67190185	-	3045	protein_coding	exocyst complex component 3 like 1 [Source:HGNC Symbol;Acc:HGNC:27540]	283849	-
ENSG00000117115	173.044	-1.28011	0.161605	-7.92123	2.35166e-15	4.64155e-14	Down	278.094	241.228	216.866	87.8631	116.726	97.487	PADI2	1	17066761	17119451	-	6000	protein_coding	peptidyl arginine deiminase 2 [Source:HGNC Symbol;Acc:HGNC:18341]	11240	-
ENSG00000176771	53.0074	-2.29481	0.290587	-7.89717	2.85311e-15	5.58724e-14	Down	86.0516	88.0673	90.02	17.144	12.8675	23.8939	NCKAP5	2	132671788	133568463	-	9563	protein_coding	NCK associated protein 5 [Source:HGNC Symbol;Acc:HGNC:29847]	344148	-
ENSG00000188763	60.2623	2.06956	0.262941	7.8708	3.5237e-15	6.86467e-14	Up	20.9882	23.9313	24.5509	100.721	90.0724	101.31	FZD9	7	73433778	73436120	+	2343	protein_coding	frizzled class receptor 9 [Source:HGNC Symbol;Acc:HGNC:4047]	8326	-
ENSG00000262543	79.4257	1.84938	0.235168	7.8641	3.71774e-15	7.23642e-14	Up	24.1364	41.1619	37.8493	133.938	130.513	108.956	SMIM28	6	138377905	138383486	+	1266	protein_coding	small integral membrane protein 28 [Source:HGNC Symbol;Acc:HGNC:53434]	110806279	-
ENSG00000135919	361.862	1.01935	0.129844	7.85052	4.14302e-15	8.02956e-14	Up	283.341	221.126	212.775	538.965	423.708	491.258	SERPINE2	2	223975045	224039318	-	8957	protein_coding	serpin family E member 2 [Source:HGNC Symbol;Acc:HGNC:8951]	5270	-
ENSG00000074660	48.5634	2.43993	0.311916	7.8224	5.18261e-15	9.97575e-14	Up	9.44469	15.3161	20.4591	87.8631	80.8813	77.4162	SCARF1	17	1633858	1645744	-	4958	protein_coding	scavenger receptor class F member 1 [Source:HGNC Symbol;Acc:HGNC:16820]	8578	-
ENSG00000167994	145.879	-1.27822	0.163599	-7.81314	5.57792e-15	1.07092e-13	Down	220.376	203.895	195.384	90.0061	89.1533	76.4604	RAB3IL1	11	61897301	61920269	-	3191	protein_coding	RAB3A interacting protein like 1 [Source:HGNC Symbol;Acc:HGNC:9780]	5866	-
ENSG00000263207	34.2431	5.04661	0.646472	7.80638	5.8852e-15	1.128e-13	Up	1.04941	2.87176	2.04591	62.1471	79.0431	58.3011	ENSG00000263207	16	55332355	55332967	+	613	lncRNA	novel transcript		-
ENSG00000197444	129.564	-1.34394	0.172431	-7.79405	6.48973e-15	1.23965e-13	Down	174.202	194.323	189.247	71.7906	79.9622	67.8586	OGDHL	10	49734641	49762379	-	5726	protein_coding	oxoglutarate dehydrogenase L [Source:HGNC Symbol;Acc:HGNC:25590]	55753	-
ENSG00000073754	219.354	1.18484	0.15205	7.79242	6.57357e-15	1.25354e-13	Up	147.967	105.298	149.351	321.45	324.444	267.611	CD5L	1	157830911	157898256	-	2469	protein_coding	CD5 molecule like [Source:HGNC Symbol;Acc:HGNC:1690]	922	-
ENSG00000285761	127.172	1.34541	0.17326	7.76523	8.14946e-15	1.5462e-13	Up	67.1623	77.5376	70.5839	181.084	176.468	190.195	ENSG00000285761	6	29752573	29763295	+	1877	lncRNA	novel transcript		-
ENSG00000159640	50.699	-2.36078	0.304648	-7.74923	9.2453e-15	1.7453e-13	Down	96.5457	74.6658	83.8823	11.7865	22.9776	14.3363	ACE	17	63477061	63498380	+	8365	protein_coding	angiotensin I converting enzyme [Source:HGNC Symbol;Acc:HGNC:2707]	1636	-
ENSG00000215246	114.136	1.52362	0.19754	7.71297	1.22924e-14	2.28984e-13	Up	54.5693	67.965	54.2166	140.367	198.527	169.169	ENSG00000215246	5	987180	997308	-	3482	lncRNA	novel transcript	100506688	-
ENSG00000180139	33.1524	3.31231	0.429671	7.70896	1.2685e-14	2.35519e-13	Up	7.34587	3.82901	7.16068	58.9325	65.2565	56.3896	ACTA2-AS1	10	88932390	88940820	+	3183	lncRNA	ACTA2 antisense RNA 1 [Source:HGNC Symbol;Acc:HGNC:45169]		-
ENSG00000135144	32.6016	-3.85957	0.501256	-7.6998	1.36279e-14	2.52608e-13	Down	74.5081	68.9223	39.8952	1.0715	6.43374	4.77878	DTX1	12	113056709	113098028	+	4387	protein_coding	deltex E3 ubiquitin ligase 1 [Source:HGNC Symbol;Acc:HGNC:3060]	1840	-
ENSG00000107104	243.48	-1.05937	0.137832	-7.68596	1.51858e-14	2.79647e-13	Down	367.294	338.868	281.312	150.01	159.005	164.39	KANK1	9	470291	746106	+	11908	protein_coding	KN motif and ankyrin repeat domains 1 [Source:HGNC Symbol;Acc:HGNC:19309]	23189	-
ENSG00000164136	96.647	1.5456	0.201479	7.67131	1.70245e-14	3.11472e-13	Up	48.2729	55.5207	43.987	145.724	152.572	133.806	IL15	4	141636583	141733987	+	7876	protein_coding	interleukin 15 [Source:HGNC Symbol;Acc:HGNC:5977]	3600	-
ENSG00000235831	48.5878	2.2964	0.301404	7.61903	2.55598e-14	4.60159e-13	Up	15.7412	19.1451	14.3214	77.1481	76.2858	88.8852	BHLHE40-AS1	3	4896809	4980414	-	5367	lncRNA	BHLHE40 antisense RNA 1 [Source:HGNC Symbol;Acc:HGNC:44471]	100507582	-
ENSG00000280604	66.483	1.91952	0.253162	7.58217	3.39813e-14	6.07888e-13	Up	24.1364	36.3756	22.505	113.579	103.859	98.4428	ENSG00000280604	21	45914296	45919483	+	4807	lncRNA	PCBP3 overlapping transcript 1		-
ENSG00000203783	35.8365	-2.96042	0.390791	-7.57546	3.57856e-14	6.3721e-13	Down	66.1128	49.7772	74.6757	8.57201	9.19106	6.69029	PRR9	1	153217584	153219310	+	1222	protein_coding	proline rich 9 [Source:HGNC Symbol;Acc:HGNC:32057]	574414	-
ENSG00000113520	181.813	1.16389	0.153849	7.56514	3.87461e-14	6.87666e-13	Up	97.5952	107.212	131.961	242.159	272.055	239.895	IL4	5	132673986	132682678	+	820	protein_coding	interleukin 4 [Source:HGNC Symbol;Acc:HGNC:6014]	3565	-
ENSG00000164530	45.2867	2.43012	0.321262	7.56428	3.90012e-14	6.9165e-13	Up	17.84	9.57254	15.3443	75.0051	69.852	84.1065	PI16	6	36948263	36964837	+	2305	protein_coding	peptidase inhibitor 16 [Source:HGNC Symbol;Acc:HGNC:21245]	221476	-
ENSG00000106789	176.914	1.10994	0.146812	7.56026	4.02266e-14	7.1282e-13	Up	118.583	109.127	108.433	245.374	235.291	244.673	CORO2A	9	98120975	98192637	-	5714	protein_coding	coronin 2A [Source:HGNC Symbol;Acc:HGNC:2255]	7464	-
ENSG00000132704	65.2254	1.92385	0.255155	7.53992	4.70256e-14	8.30037e-13	Up	20.9882	25.8459	34.7805	98.5781	97.4252	113.735	FCRL2	1	157745733	157777132	-	5058	protein_coding	Fc receptor like 2 [Source:HGNC Symbol;Acc:HGNC:14875]	79368	-
ENSG00000118257	195.764	-1.23022	0.163294	-7.53375	4.9304e-14	8.67534e-13	Down	338.96	259.416	225.05	125.366	113.969	111.823	NRP2	2	205681990	205798133	+	13896	protein_coding	neuropilin 2 [Source:HGNC Symbol;Acc:HGNC:8005]	8828	-
ENSG00000214872	165.935	1.34095	0.178203	7.52482	5.27927e-14	9.2531e-13	Up	76.607	76.5803	128.892	229.301	248.159	236.072	SMTNL1	11	57542641	57550274	+	1649	protein_coding	smoothelin like 1 [Source:HGNC Symbol;Acc:HGNC:32394]	219537	-
ENSG00000251322	109.258	-1.46029	0.194162	-7.52101	5.43529e-14	9.50438e-13	Down	146.917	148.374	185.155	66.4331	55.1464	53.5223	SHANK3	22	50674415	50733298	+	9094	protein_coding	SH3 and multiple ankyrin repeat domains 3 [Source:HGNC Symbol;Acc:HGNC:14294]	85358	-
ENSG00000163823	180.839	1.15227	0.153228	7.51997	5.47891e-14	9.57322e-13	Up	115.435	99.5544	121.732	266.804	220.585	260.921	CCR1	3	46201711	46208313	-	2646	protein_coding	C-C motif chemokine receptor 1 [Source:HGNC Symbol;Acc:HGNC:1602]	1230	-
ENSG00000105997	60.2997	2.04277	0.272782	7.48864	6.95885e-14	1.20563e-12	Up	27.2847	23.9313	19.4361	107.15	107.535	76.4604	HOXA3	7	27106184	27152583	-	4308	protein_coding	homeobox A3 [Source:HGNC Symbol;Acc:HGNC:5104]	3200	Homeobox
ENSG00000146021	129.101	1.39954	0.187533	7.4629	8.46381e-14	1.45964e-12	Up	50.3717	82.3238	79.7905	181.084	175.549	205.487	KLHL3	5	137617500	137736089	-	11853	protein_coding	kelch like family member 3 [Source:HGNC Symbol;Acc:HGNC:6354]	26249	-
ENSG00000156298	59.1644	-2.00752	0.26908	-7.46069	8.60694e-14	1.48318e-12	Down	111.237	89.9819	82.8593	27.859	22.9776	20.0709	TSPAN7	X	38561542	38688920	+	2938	protein_coding	tetraspanin 7 [Source:HGNC Symbol;Acc:HGNC:11854]	7102	-
ENSG00000073146	84.9993	1.65477	0.221963	7.45517	8.97498e-14	1.54542e-12	Up	30.4329	39.2474	53.1936	127.509	128.675	130.938	MOV10L1	22	50089879	50161690	+	6872	protein_coding	Mov10 like RISC complex RNA helicase 1 [Source:HGNC Symbol;Acc:HGNC:7201]	54456	-
ENSG00000267750	219.39	1.00895	0.135505	7.44586	9.63128e-14	1.65338e-12	Up	137.473	137.845	161.627	301.092	285.842	292.461	RUNDC3A-AS1	17	44299574	44315315	-	5507	lncRNA	RUNDC3A antisense RNA 1 [Source:HGNC Symbol;Acc:HGNC:51344]		-
ENSG00000237928	29.0784	-3.55622	0.478489	-7.43219	1.06815e-13	1.82949e-12	Down	61.9152	47.8627	51.1477	3.2145	4.59553	5.73453	NFIA-AS2	1	60912675	61056885	-	6214	lncRNA	NFIA antisense RNA 2 [Source:HGNC Symbol;Acc:HGNC:40401]	100996570	-
ENSG00000186907	194.417	-1.0644	0.143647	-7.40984	1.2645e-13	2.15434e-12	Down	263.402	276.646	248.578	138.224	125.918	113.735	RTN4RL2	11	57460528	57477534	+	2408	protein_coding	reticulon 4 receptor like 2 [Source:HGNC Symbol;Acc:HGNC:23053]	349667	-
ENSG00000130768	68.2555	7.65855	1.0373	7.38314	1.546e-13	2.61612e-12	Up	0	0.957254	1.02295	140.367	130.513	136.673	SMPDL3B	1	27935000	27959157	+	2663	protein_coding	sphingomyelin phosphodiesterase acid like 3B [Source:HGNC Symbol;Acc:HGNC:21416]	27293	-
ENSG00000250726	46.1958	-2.29191	0.310643	-7.37795	1.60746e-13	2.7181e-12	Down	62.9646	85.1956	81.8364	17.144	13.7866	16.2478	ENSG00000250726	4	184072403	184073039	+	637	processed_pseudogene	low density lipoprotein receptor-related protein 8, apolipoprotein e receptor (LRP8) pseudogene		-
ENSG00000006638	55.964	-1.99577	0.270561	-7.37639	1.62634e-13	2.7459e-12	Down	99.694	86.1528	82.8593	19.287	23.8968	23.8939	TBXA2R	19	3594507	3606875	-	2827	protein_coding	thromboxane A2 receptor [Source:HGNC Symbol;Acc:HGNC:11608]	6915	-
ENSG00000183570	89.2164	1.5758	0.214411	7.34941	1.99085e-13	3.34131e-12	Up	55.6187	39.2474	39.8952	133.938	145.219	121.381	PCBP3	21	45643694	45942454	+	6864	protein_coding	poly(rC) binding protein 3 [Source:HGNC Symbol;Acc:HGNC:8651]	54039	-
ENSG00000279296	51.109	2.08582	0.283884	7.34745	2.0203e-13	3.38821e-12	Up	17.84	19.1451	21.482	81.4341	84.5577	82.195	PRAL	17	6772831	6776116	-	3286	TEC	p53 regulation associated lncRNA [Source:HGNC Symbol;Acc:HGNC:52646]		-
ENSG00000142611	33.8606	2.88665	0.394887	7.31007	2.67e-13	4.40569e-12	Up	8.39528	6.70078	9.20659	53.575	69.852	55.4338	PRDM16	1	3069168	3438621	+	9767	protein_coding	PR/SET domain 16 [Source:HGNC Symbol;Acc:HGNC:14000]	63976	zf-C2H2
ENSG00000164683	75.1224	-1.68705	0.2309	-7.30641	2.74367e-13	4.52394e-12	Down	103.892	129.229	110.479	38.574	30.3305	38.2302	HEY1	8	79762371	79767857	-	5487	protein_coding	hes related family bHLH transcription factor with YRPW motif 1 [Source:HGNC Symbol;Acc:HGNC:4880]	23462	bHLH
ENSG00000139044	50.9135	2.16576	0.29755	7.27864	3.37196e-13	5.49956e-12	Up	26.2353	13.4016	16.3673	75.0051	82.7195	91.7525	B4GALNT3	12	459939	563509	+	7292	protein_coding	beta-1,4-N-acetyl-galactosaminyltransferase 3 [Source:HGNC Symbol;Acc:HGNC:24137]	283358	-
ENSG00000134216	57.6866	-1.91955	0.264212	-7.26518	3.72531e-13	6.04525e-12	Down	79.7552	95.7254	98.2036	24.6445	23.8968	23.8939	CHIA	1	111290851	111320566	+	4643	protein_coding	chitinase acidic [Source:HGNC Symbol;Acc:HGNC:17432]	27159	-
ENSG00000142583	37.5325	2.58245	0.357198	7.22974	4.83904e-13	7.77832e-12	Up	10.4941	11.487	10.2295	62.1471	74.4476	56.3896	SLC2A5	1	9035106	9088478	-	6632	protein_coding	solute carrier family 2 member 5 [Source:HGNC Symbol;Acc:HGNC:11010]	6518	-
ENSG00000237515	37.235	-2.55566	0.354135	-7.21663	5.32918e-13	8.50706e-12	Down	64.014	63.1787	63.4232	15.001	9.19106	8.6018	SHISA9	16	12901598	13240416	+	10180	protein_coding	shisa family member 9 [Source:HGNC Symbol;Acc:HGNC:37231]	729993	-
ENSG00000287649	31.7026	3.07675	0.426355	7.21639	5.33877e-13	8.51634e-12	Up	4.19764	7.65803	8.18364	66.4331	58.8228	44.9205	ENSG00000287649	3	59809269	59811310	+	1642	lncRNA	novel transcript, antisense to FHIT		-
ENSG00000253194	52.094	2.03111	0.282092	7.20017	6.01376e-13	9.53237e-12	Up	16.7906	22.9741	21.482	90.0061	77.2049	84.1065	ENSG00000253194	6	118934770	119182745	+	1812	lncRNA	novel transcript, antisense to FAM184A		-
ENSG00000225125	102.692	1.38026	0.192038	7.18743	6.60221e-13	1.04431e-11	Up	52.4705	64.136	54.2166	144.653	153.491	147.186	RANP4	X	136807223	136807877	-	655	processed_pseudogene	RAN pseudogene 4 [Source:HGNC Symbol;Acc:HGNC:39859]		-
ENSG00000137571	140.702	-1.22106	0.16991	-7.18652	6.64629e-13	1.05054e-11	Down	205.684	211.553	173.902	73.9336	85.4768	93.664	SLCO5A1	8	69667046	69834978	-	9907	protein_coding	solute carrier organic anion transporter family member 5A1 [Source:HGNC Symbol;Acc:HGNC:19046]	81796	-
ENSG00000122970	184.468	-1.06444	0.148744	-7.15618	8.29555e-13	1.29489e-11	Down	222.475	247.929	278.244	121.08	118.565	118.514	IFT81	12	110124335	110218793	+	7001	protein_coding	intraflagellar transport 81 [Source:HGNC Symbol;Acc:HGNC:14313]	28981	-
ENSG00000224566	165.302	1.09366	0.152893	7.1531	8.48394e-13	1.32155e-11	Up	98.6446	103.383	114.571	212.157	227.938	235.116	FAM96AP2	1	228114997	228115473	-	477	processed_pseudogene	family with sequence similarity 96 member A pseudogene 2 [Source:HGNC Symbol;Acc:HGNC:43862]		-
ENSG00000169884	160.199	-1.11648	0.156089	-7.15281	8.50213e-13	1.32347e-11	Down	203.586	218.254	236.302	92.1491	103.859	107.045	WNT10B	12	48965340	48971735	-	2601	protein_coding	Wnt family member 10B [Source:HGNC Symbol;Acc:HGNC:12775]	7480	-
ENSG00000166220	27.0334	3.63763	0.509502	7.13957	9.36214e-13	1.44933e-11	Up	1.04941	4.78627	6.13773	47.146	51.4699	51.6108	TBATA	10	70771238	70785401	-	1718	protein_coding	thymus, brain and testes associated [Source:HGNC Symbol;Acc:HGNC:23511]	219793	-
ENSG00000102524	176.863	1.07412	0.150487	7.13763	9.49521e-13	1.46791e-11	Up	125.929	104.341	111.502	257.16	224.262	237.983	TNFSF13B	13	108251240	108308484	+	3059	protein_coding	TNF superfamily member 13b [Source:HGNC Symbol;Acc:HGNC:11929]	10673	-
ENSG00000206344	77.4874	1.66097	0.234843	7.07268	1.51967e-12	2.31442e-11	Up	25.1858	39.2474	47.0559	117.865	108.454	127.115	HCG27	6	31197760	31203968	+	2592	lncRNA	HLA complex group 27 [Source:HGNC Symbol;Acc:HGNC:27366]	253018	-
ENSG00000197993	236.341	-1.01827	0.144296	-7.05684	1.70336e-12	2.58023e-11	Down	325.317	263.245	361.103	152.153	147.057	169.169	KEL	7	142941114	142962363	-	3660	protein_coding	Kell metallo-endopeptidase (Kell blood group) [Source:HGNC Symbol;Acc:HGNC:6308]	3792	-
ENSG00000132141	137.402	1.18882	0.168558	7.0529	1.75226e-12	2.65251e-11	Up	71.3599	93.8109	85.9282	184.298	191.174	197.841	CCT6B	17	34927859	34981078	-	4285	protein_coding	chaperonin containing TCP1 subunit 6B [Source:HGNC Symbol;Acc:HGNC:1621]	10693	-
ENSG00000186088	78.2275	1.60372	0.227605	7.04609	1.84009e-12	2.78174e-11	Up	35.68	33.5039	47.0559	122.151	103.859	127.115	GSAP	7	77310751	77416349	-	8950	protein_coding	gamma-secretase activating protein [Source:HGNC Symbol;Acc:HGNC:28042]	54103	-
ENSG00000128298	178.682	1.19261	0.16966	7.02942	2.0739e-12	3.11222e-11	Up	83.9528	109.127	132.984	244.302	216.909	284.815	BAIAP2L2	22	38084652	38111015	-	5825	protein_coding	BAR/IMD domain containing adaptor protein 2 like 2 [Source:HGNC Symbol;Acc:HGNC:26203]	80115	-
ENSG00000180730	210.151	-1.0326	0.147314	-7.00949	2.39194e-12	3.57049e-11	Down	308.527	289.091	249.601	125.366	127.756	160.567	SHISA2	13	26044597	26052016	-	3845	protein_coding	shisa family member 2 [Source:HGNC Symbol;Acc:HGNC:20366]	387914	-
ENSG00000003249	187.062	-1.16669	0.16648	-7.00798	2.41788e-12	3.60682e-11	Down	312.724	254.629	208.683	131.795	108.454	106.089	DBNDD1	16	90004871	90019890	-	4462	protein_coding	dysbindin domain containing 1 [Source:HGNC Symbol;Acc:HGNC:28455]	79007	-
ENSG00000241316	139.156	1.17003	0.167038	7.0046	2.47694e-12	3.69248e-11	Up	73.4587	87.1101	96.1577	192.87	187.498	197.841	SUCLG2-AS1	3	67654669	67947713	+	11122	lncRNA	SUCLG2 antisense RNA 1 (head to head) [Source:HGNC Symbol;Acc:HGNC:49643]	101927111	-
ENSG00000115841	157.148	1.21384	0.173757	6.98584	2.83163e-12	4.19901e-11	Up	67.1623	111.041	105.364	210.014	213.233	236.072	RMDN2	2	37923187	38067142	+	6031	protein_coding	regulator of microtubule dynamics 2 [Source:HGNC Symbol;Acc:HGNC:26567]	151393	-
ENSG00000233818	57.0073	-1.84646	0.265048	-6.96649	3.24943e-12	4.79962e-11	Down	85.0022	82.3238	100.25	26.7875	26.6541	21.0266	ENSG00000233818	21	36445731	36532408	+	1178	lncRNA	novel transcript		-
ENSG00000219891	47.6072	2.08359	0.299126	6.96561	3.26989e-12	4.82352e-11	Up	17.84	14.3588	22.505	72.8621	86.396	71.6816	ZSCAN12P1	6	28091154	28093664	+	1657	transcribed_unprocessed_pseudogene	zinc finger and SCAN domain containing 12 pseudogene 1 [Source:HGNC Symbol;Acc:HGNC:13850]		-
ENSG00000285051	37.294	-2.37704	0.342086	-6.94866	3.68763e-12	5.38686e-11	Down	61.9152	59.3497	66.492	10.715	12.8675	12.4248	SLC7A14-AS1	3	170448639	170860993	+	11251	lncRNA	SLC7A14 antisense RNA 1 [Source:HGNC Symbol;Acc:HGNC:54092]	101928583	-
ENSG00000230778	103.036	1.35626	0.195744	6.92876	4.24554e-12	6.17782e-11	Up	54.5693	57.4352	61.3773	170.369	139.704	134.761	ANKRD63	15	40278372	40283064	-	4693	protein_coding	ankyrin repeat domain 63 [Source:HGNC Symbol;Acc:HGNC:40027]	100131244	-
ENSG00000104967	80.7243	-1.53931	0.223541	-6.88605	5.73642e-12	8.23559e-11	Down	138.522	117.742	104.341	36.431	39.5216	47.7878	NOVA2	19	45933734	45974044	-	9182	protein_coding	NOVA alternative splicing regulator 2 [Source:HGNC Symbol;Acc:HGNC:7887]	4858	-
ENSG00000204397	185.057	1.06414	0.154755	6.87629	6.14317e-12	8.79155e-11	Up	111.237	127.315	120.709	238.945	291.357	220.779	CARD16	11	105041326	105101431	-	1688	transcribed_unprocessed_pseudogene	caspase recruitment domain family member 16 [Source:HGNC Symbol;Acc:HGNC:33701]	114769	-
ENSG00000161905	54.5442	1.86583	0.273517	6.82162	9.00205e-12	1.27775e-10	Up	24.1364	28.7176	17.3902	91.0776	80.8813	85.0622	ALOX15	17	4630919	4642294	-	3387	protein_coding	arachidonate 15-lipoxygenase [Source:HGNC Symbol;Acc:HGNC:433]	246	-
ENSG00000186326	99.0418	-1.31469	0.19295	-6.81362	9.51696e-12	1.34913e-10	Down	141.67	137.845	144.237	57.861	51.4699	61.1683	RGS9BP	19	32675848	32678300	+	2453	protein_coding	regulator of G protein signaling 9 binding protein [Source:HGNC Symbol;Acc:HGNC:30304]	388531	-
ENSG00000183778	29.4197	-2.78218	0.408801	-6.80572	1.00542e-11	1.42083e-10	Down	52.4705	51.6917	50.1248	5.3575	8.27195	8.6018	B3GALT5	21	39556442	39673137	+	14602	protein_coding	beta-1,3-galactosyltransferase 5 [Source:HGNC Symbol;Acc:HGNC:920]	10317	-
ENSG00000179915	51.6271	1.89841	0.279355	6.7957	1.07789e-11	1.52038e-10	Up	20.9882	23.9313	20.4591	85.7201	71.6903	86.9737	NRXN1	2	49918503	51225575	-	26509	protein_coding	neurexin 1 [Source:HGNC Symbol;Acc:HGNC:8008]	9378	-
ENSG00000198846	30.289	-2.76251	0.406587	-6.79439	1.08775e-11	1.53332e-10	Down	47.2235	62.2215	49.1018	5.3575	8.27195	9.55755	TOX	8	58805412	59119147	-	4076	protein_coding	thymocyte selection associated high mobility group box [Source:HGNC Symbol;Acc:HGNC:18988]	9760	HMG
ENSG00000270629	647.35	1.48526	0.219245	6.77444	1.24889e-11	1.74844e-10	Up	358.898	348.44	315.07	737.193	914.51	1209.99	NBPF14	1	148531385	148679742	-	11985	protein_coding	NBPF member 14 [Source:HGNC Symbol;Acc:HGNC:25232]	25832	-
ENSG00000181754	78.7343	-1.49289	0.220386	-6.77398	1.25286e-11	1.75291e-10	Down	124.88	120.614	103.318	36.431	43.198	43.9647	AMIGO1	1	109504178	109509738	-	5141	protein_coding	adhesion molecule with Ig like domain 1 [Source:HGNC Symbol;Acc:HGNC:20824]	57463	-
ENSG00000261644	41.3958	2.27548	0.33667	6.75879	1.39145e-11	1.94079e-10	Up	13.6423	7.65803	21.482	62.1471	69.852	73.5932	CYLD-AS1	16	50727417	50742815	-	3409	lncRNA	CYLD antisense RNA 1 [Source:HGNC Symbol;Acc:HGNC:55352]		-
ENSG00000211891	25.4484	3.41216	0.504993	6.75684	1.41032e-11	1.96469e-10	Up	3.14823	4.78627	5.11477	54.6465	49.6317	35.3629	IGHE	14	105597691	105601728	-	1618	IG_C_gene	immunoglobulin heavy constant epsilon [Source:HGNC Symbol;Acc:HGNC:5522]		-
ENSG00000185168	73.0269	1.61531	0.239874	6.734	1.65061e-11	2.28111e-10	Up	27.2847	36.3756	43.987	121.08	116.726	92.7083	LINC00482	17	81303771	81309248	-	2197	lncRNA	long intergenic non-protein coding RNA 482 [Source:HGNC Symbol;Acc:HGNC:26816]		-
ENSG00000245888	169.917	-1.06893	0.158942	-6.72533	1.752e-11	2.4094e-10	Down	220.376	225.912	243.463	129.652	111.212	88.8852	NSMCE1-DT	16	27268205	27290492	+	3780	lncRNA	NSMCE1 divergent transcript [Source:HGNC Symbol;Acc:HGNC:51368]	400512	-
ENSG00000265282	144.635	-1.09866	0.163636	-6.71405	1.89291e-11	2.59685e-10	Down	208.833	193.365	189.247	93.2206	80.8813	102.266	ENSG00000265282	17	63430468	63432211	-	552	lncRNA	novel transcript		-
ENSG00000244682	1051.87	1.42186	0.212773	6.68253	2.34856e-11	3.19279e-10	Up	445.999	539.891	729.367	1585.82	1569.83	1440.32	FCGR2C	1	161581339	161605662	+	3580	polymorphic_pseudogene	Fc fragment of IgG receptor IIc (gene/pseudogene) [Source:HGNC Symbol;Acc:HGNC:15626]		-
ENSG00000164400	39.9038	2.27372	0.340486	6.67786	2.4245e-11	3.29008e-10	Up	7.34587	20.1023	13.2984	61.0756	72.6094	64.9914	CSF2	5	132073789	132076170	+	788	protein_coding	colony stimulating factor 2 [Source:HGNC Symbol;Acc:HGNC:2434]	1437	-
ENSG00000149260	142.83	-1.197	0.179527	-6.66752	2.60158e-11	3.51346e-10	Down	226.673	200.066	170.833	68.5761	103.859	86.9737	CAPN5	11	77066961	77126155	+	6137	protein_coding	calpain 5 [Source:HGNC Symbol;Acc:HGNC:1482]	726	-
ENSG00000187952	100.024	-1.41287	0.212237	-6.65704	2.79401e-11	3.76657e-10	Down	170.004	156.032	110.479	51.432	62.4992	49.6993	HS6ST1P1	1	21428303	21429536	+	1234	processed_pseudogene	heparan sulfate 6-O-sulfotransferase 1 pseudogene 1 [Source:HGNC Symbol;Acc:HGNC:31835]		-
ENSG00000286393	119.579	-1.17281	0.176735	-6.636	3.22315e-11	4.31412e-10	Down	164.757	161.776	170.833	68.5761	82.7195	68.8144	ENSG00000286393	22	49662312	49664968	-	1837	lncRNA	novel transcript		-
ENSG00000226435	61.6976	-1.92329	0.289872	-6.63497	3.24568e-11	4.3417e-10	Down	78.7058	82.3238	131.961	27.859	33.0878	16.2478	ANKRD18DP	3	198053522	198080720	-	3449	transcribed_unprocessed_pseudogene	ankyrin repeat domain 18D, pseudogene [Source:HGNC Symbol;Acc:HGNC:28016]	348840	-
ENSG00000260958	138.732	-1.08752	0.164118	-6.62649	3.43751e-11	4.57388e-10	Down	188.894	185.707	191.292	90.0061	79.9622	96.5313	ENSG00000260958	16	35207884	35284146	+	2013	lncRNA	novel transcript	105371200	-
ENSG00000228570	110.856	1.27704	0.193378	6.60388	4.00536e-11	5.30128e-10	Up	69.2611	55.5207	69.5609	178.941	159.005	132.85	NUTM2E	10	79826739	79850878	+	6588	protein_coding	NUT family member 2E [Source:HGNC Symbol;Acc:HGNC:23448]	283008	-
ENSG00000100156	105.561	1.42623	0.216375	6.59151	4.35379e-11	5.71545e-10	Up	43.0258	45.9482	82.8593	157.511	141.542	162.478	SLC16A8	22	38078134	38084093	-	2212	protein_coding	solute carrier family 16 member 8 [Source:HGNC Symbol;Acc:HGNC:16270]	23539	-
ENSG00000253552	30.2311	2.69118	0.408743	6.58403	4.57855e-11	5.98958e-10	Up	12.5929	5.74352	6.13773	53.575	45.0362	58.3011	HOXA-AS2	7	27107777	27134302	+	5431	lncRNA	HOXA cluster antisense RNA 2 [Source:HGNC Symbol;Acc:HGNC:43745]		-
ENSG00000180616	66.0253	-1.56605	0.238835	-6.55705	5.48827e-11	7.14235e-10	Down	108.089	93.8109	94.1118	36.431	32.1687	31.5399	SSTR2	17	73165010	73176633	+	7854	protein_coding	somatostatin receptor 2 [Source:HGNC Symbol;Acc:HGNC:11331]	6752	-
ENSG00000196562	51.8507	1.81787	0.277308	6.55542	5.54863e-11	7.21258e-10	Up	27.2847	21.0596	20.4591	87.8631	81.8004	72.6374	SULF2	20	47656348	47786616	-	6657	protein_coding	sulfatase 2 [Source:HGNC Symbol;Acc:HGNC:20392]	55959	-
ENSG00000105784	67.9072	-1.56105	0.239675	-6.51316	7.3584e-11	9.45062e-10	Down	115.435	98.5971	90.02	39.6455	31.2496	32.4957	RUNDC3B	7	87627548	87832296	+	4710	protein_coding	RUN domain containing 3B [Source:HGNC Symbol;Acc:HGNC:30286]	154661	-
ENSG00000177519	23.157	3.53204	0.542584	6.50966	7.53206e-11	9.66264e-10	Up	3.14823	6.70078	1.02295	49.289	37.6833	41.0975	RPRM	2	153477338	153478762	-	1425	protein_coding	reprimo, TP53 dependent G2 arrest mediator homolog [Source:HGNC Symbol;Acc:HGNC:24201]	56475	-
ENSG00000121577	165.718	-1.0436	0.160445	-6.50439	7.80112e-11	9.99075e-10	Down	226.673	235.484	207.66	94.2921	99.2634	130.938	POPDC2	3	119636457	119665324	-	2208	protein_coding	popeye domain containing 2 [Source:HGNC Symbol;Acc:HGNC:17648]	64091	-
ENSG00000232233	124.702	1.21034	0.186466	6.49094	8.53016e-11	1.0875e-09	Up	58.767	69.8795	97.1807	167.154	175.549	179.682	LINC02043	3	186810880	186825521	-	1832	lncRNA	long intergenic non-protein coding RNA 2043 [Source:HGNC Symbol;Acc:HGNC:52883]	102724699	-
ENSG00000250645	89.6246	-1.35312	0.208706	-6.48337	8.96944e-11	1.14028e-09	Down	109.139	131.144	146.282	47.146	51.4699	52.5665	ENSG00000250645	5	418703	419109	+	407	processed_pseudogene	family with sequence similarity 136, member A (FAM136A) pseudogene		-
ENSG00000206337	54.6191	1.77198	0.273614	6.47622	9.4052e-11	1.19365e-09	Up	19.9388	30.6321	23.528	71.7906	90.0724	91.7525	HCP5	6	31463170	31478936	+	11058	lncRNA	HLA complex P5 [Source:HGNC Symbol;Acc:HGNC:21659]	10866	-
ENSG00000061656	112.852	1.24594	0.192434	6.47462	9.50513e-11	1.2043e-09	Up	55.6187	59.3497	85.9282	160.725	165.439	150.054	SPAG4	20	35615829	35621094	+	2348	protein_coding	sperm associated antigen 4 [Source:HGNC Symbol;Acc:HGNC:11214]	6676	-
ENSG00000107796	30.5276	2.52092	0.389714	6.46863	9.88965e-11	1.25232e-09	Up	10.4941	10.5298	6.13773	48.2175	53.3081	54.478	ACTA2	10	88935074	88991339	-	2976	protein_coding	actin alpha 2, smooth muscle [Source:HGNC Symbol;Acc:HGNC:130]	59	-
ENSG00000261884	202.756	1.08503	0.167848	6.46433	1.01746e-10	1.28696e-09	Up	93.3975	124.443	171.856	266.804	288.599	271.434	ENSG00000261884	16	67929614	67936017	-	5685	protein_coding	novel transcript		-
ENSG00000145103	84.1035	-1.38876	0.21516	-6.45457	1.08528e-10	1.36737e-09	Down	131.176	111.999	121.732	54.6465	47.7935	37.2745	ILDR1	3	121987323	122022247	-	2995	protein_coding	immunoglobulin like domain containing receptor 1 [Source:HGNC Symbol;Acc:HGNC:28741]	286676	-
ENSG00000100290	141.854	-1.09036	0.169479	-6.4336	1.24615e-10	1.55959e-09	Down	225.623	182.835	170.833	90.0061	90.0724	91.7525	BIK	22	43110750	43129712	+	951	protein_coding	BCL2 interacting killer [Source:HGNC Symbol;Acc:HGNC:1051]	638	-
ENSG00000144061	83.6207	1.35593	0.2109	6.42928	1.28212e-10	1.60282e-09	Up	44.0752	48.8199	48.0789	110.365	120.403	129.983	NPHP1	2	110122311	110205066	-	19581	protein_coding	nephrocystin 1 [Source:HGNC Symbol;Acc:HGNC:7905]	4867	-
ENSG00000135678	106.918	1.19091	0.185328	6.42599	1.31015e-10	1.63606e-09	Up	67.1623	68.9223	59.3314	142.51	152.572	151.009	CPM	12	68842197	68971570	-	7535	protein_coding	carboxypeptidase M [Source:HGNC Symbol;Acc:HGNC:2311]	1368	-
ENSG00000093010	103.919	-1.25559	0.195712	-6.41552	1.40347e-10	1.74968e-09	Down	161.609	156.99	120.709	64.2901	60.661	59.2568	COMT	22	19941371	19969975	+	7376	protein_coding	catechol-O-methyltransferase [Source:HGNC Symbol;Acc:HGNC:2228]	1312	-
ENSG00000261239	39.124	2.10699	0.329085	6.40257	1.52788e-10	1.89118e-09	Up	9.44469	17.2306	17.3902	64.2901	66.1756	60.2126	ANKRD26P1	16	46469341	46569097	-	6411	transcribed_unprocessed_pseudogene	ankyrin repeat domain 26 pseudogene 1 [Source:HGNC Symbol;Acc:HGNC:32955]		-
ENSG00000132874	43.3475	2.01108	0.315142	6.38151	1.75351e-10	2.15979e-09	Up	24.1364	11.487	16.3673	69.6476	75.3667	63.0798	SLC14A2	18	45212995	45683688	+	4736	protein_coding	solute carrier family 14 member 2 [Source:HGNC Symbol;Acc:HGNC:10919]	8170	-
ENSG00000225886	27.9637	2.6374	0.413541	6.3776	1.79882e-10	2.20956e-09	Up	10.4941	6.70078	6.13773	46.0745	49.6317	48.7435	ENSG00000225886	1	27669468	27703063	+	1651	lncRNA	novel transcript, antisense to IFI6		-
ENSG00000256043	87.013	1.32144	0.207246	6.37622	1.81518e-10	2.22601e-09	Up	48.2729	50.7344	50.1248	123.223	113.05	136.673	CTSO	4	155921580	155953912	-	7908	protein_coding	cathepsin O [Source:HGNC Symbol;Acc:HGNC:2542]	1519	-
ENSG00000135083	139.228	-1.07524	0.169508	-6.34327	2.24937e-10	2.73025e-09	Down	193.091	201.023	171.856	102.864	90.0724	76.4604	CCNJL	5	160249083	160345396	-	9232	protein_coding	cyclin J like [Source:HGNC Symbol;Acc:HGNC:25876]	79616	-
ENSG00000272620	117.352	1.15751	0.182553	6.34066	2.28778e-10	2.77091e-09	Up	85.0022	71.794	61.3773	156.439	173.711	155.788	AFAP1-AS1	4	7754077	7778928	+	12180	lncRNA	AFAP1 antisense RNA 1 [Source:HGNC Symbol;Acc:HGNC:28141]	84740	-
ENSG00000169306	82.8167	1.38549	0.218556	6.3393	2.30816e-10	2.79409e-09	Up	56.6682	38.2901	42.9641	115.722	131.432	111.823	IL1RAPL1	X	28587446	29956718	+	3616	protein_coding	interleukin 1 receptor accessory protein like 1 [Source:HGNC Symbol;Acc:HGNC:5996]	11141	-
ENSG00000272941	77.3752	1.39531	0.22065	6.32363	2.55491e-10	3.07791e-09	Up	44.0752	47.8627	35.8034	114.651	116.726	105.133	ENSG00000272941	7	135168403	135169547	+	1145	lncRNA	novel transcript, antisense to C7orf49		-
ENSG00000229191	26.4876	2.78575	0.441901	6.30403	2.90005e-10	3.47329e-09	Up	3.14823	8.61528	8.18364	54.6465	42.2789	42.0532	ENSG00000229191	1	201023949	201028792	+	3508	lncRNA	novel transcript, antisense KIF21B		-
ENSG00000118777	61.3724	1.56653	0.248591	6.30162	2.94546e-10	3.51812e-09	Up	33.5811	25.8459	33.7575	86.7916	96.5061	91.7525	ABCG2	4	88090150	88231628	-	5602	protein_coding	ATP binding cassette subfamily G member 2 (Junior blood group) [Source:HGNC Symbol;Acc:HGNC:74]	9429	-
ENSG00000163568	23.8495	2.98228	0.47416	6.28959	3.18301e-10	3.78802e-09	Up	4.19764	7.65803	4.09182	41.7885	40.4407	44.9205	AIM2	1	159062484	159147096	-	1874	protein_coding	absent in melanoma 2 [Source:HGNC Symbol;Acc:HGNC:357]	9447	-
ENSG00000264451	53.1	-1.74423	0.277506	-6.28538	3.27059e-10	3.88813e-09	Down	97.5952	80.4093	67.515	21.43	22.9776	28.6727	ENSG00000264451	17	48460370	48466040	+	701	lncRNA	novel transcript		-
ENSG00000151117	130.461	1.05763	0.168867	6.2631	3.774e-10	4.45605e-09	Up	88.1505	84.2383	81.8364	162.868	177.387	188.284	TMEM86A	11	18693122	18704785	+	4243	protein_coding	transmembrane protein 86A [Source:HGNC Symbol;Acc:HGNC:26890]	144110	-
ENSG00000213928	173.056	1.15385	0.184331	6.25967	3.85785e-10	4.5479e-09	Up	78.7058	91.8964	151.397	238.945	227.938	249.452	IRF9	14	24161265	24166565	+	3582	protein_coding	interferon regulatory factor 9 [Source:HGNC Symbol;Acc:HGNC:6131]	10379	IRF
ENSG00000154319	21.3926	4.94393	0.79048	6.25434	3.99208e-10	4.69632e-09	Up	2.09882	0.957254	1.02295	40.717	37.6833	45.8763	FAM167A	8	11421476	11475908	-	5049	protein_coding	family with sequence similarity 167 member A [Source:HGNC Symbol;Acc:HGNC:15549]	83648	-
ENSG00000103034	104.79	1.22178	0.195465	6.25065	4.08751e-10	4.80358e-09	Up	61.9152	62.2215	64.4461	160.725	159.005	120.425	NDRG4	16	58462846	58513628	+	9647	protein_coding	NDRG family member 4 [Source:HGNC Symbol;Acc:HGNC:14466]	65009	-
ENSG00000261218	71.1486	1.427	0.229561	6.21619	5.09357e-10	5.9425e-09	Up	32.5317	43.0764	39.8952	105.007	97.4252	108.956	ENSG00000261218	16	81738248	81767868	+	1934	lncRNA	novel transcript		-
ENSG00000115252	50.7257	-1.72514	0.27761	-6.21425	5.15707e-10	6.01036e-09	Down	88.1505	72.7513	72.6298	25.716	19.3012	25.8054	PDE1A	2	182140036	182523192	-	6322	protein_coding	phosphodiesterase 1A [Source:HGNC Symbol;Acc:HGNC:8774]	5136	-
ENSG00000178531	62.7512	-1.55898	0.251573	-6.19691	5.75808e-10	6.68317e-09	Down	91.2987	103.383	85.9282	40.717	30.3305	24.8496	CTXN1	19	7924491	7926135	-	1237	protein_coding	cortexin 1 [Source:HGNC Symbol;Acc:HGNC:31108]	404217	-
ENSG00000183760	101.526	1.19353	0.192733	6.19267	5.91537e-10	6.85866e-09	Up	65.0634	64.136	56.2625	126.437	143.381	153.877	ACP7	19	39083913	39111493	+	3044	protein_coding	acid phosphatase 7, tartrate resistant (putative) [Source:HGNC Symbol;Acc:HGNC:33781]	390928	-
ENSG00000186472	56.3822	1.65631	0.267665	6.188	6.09311e-10	7.04301e-09	Up	27.2847	27.7604	26.5968	68.5761	101.102	86.9737	PCLO	7	82754012	83162930	-	22874	protein_coding	piccolo presynaptic cytomatrix protein [Source:HGNC Symbol;Acc:HGNC:13406]	27445	-
ENSG00000131203	19.9781	4.00684	0.648139	6.18207	6.32683e-10	7.29073e-09	Up	0	3.82901	3.06886	36.431	45.9553	30.5842	IDO1	8	39902275	39928790	+	3488	protein_coding	indoleamine 2,3-dioxygenase 1 [Source:HGNC Symbol;Acc:HGNC:6059]	3620	-
ENSG00000057294	39.6002	2.00332	0.325582	6.15306	7.60027e-10	8.67392e-09	Up	12.5929	16.2733	18.4132	73.9336	53.3081	63.0798	PKP2	12	32790755	32896777	-	6970	protein_coding	plakophilin 2 [Source:HGNC Symbol;Acc:HGNC:9024]	5318	-
ENSG00000226004	45.7253	1.82914	0.297319	6.15211	7.64608e-10	8.72179e-09	Up	16.7906	23.9313	19.4361	62.1471	69.852	82.195	LINC02528	6	137943079	137945802	-	573	lncRNA	long intergenic non-protein coding RNA 2528 [Source:HGNC Symbol;Acc:HGNC:53554]	105378020	-
ENSG00000245526	76.4803	1.35564	0.220373	6.15159	7.67099e-10	8.74578e-09	Up	37.7788	43.0764	48.0789	103.936	108.454	117.558	LINC00461	5	88507546	88691057	-	19088	lncRNA	long intergenic non-protein coding RNA 461 [Source:HGNC Symbol;Acc:HGNC:42810]	645323	-
ENSG00000186442	60.1931	-1.52967	0.24894	-6.14476	8.00853e-10	9.11218e-09	Down	94.4469	90.9391	82.8593	32.145	34.0069	26.7611	KRT3	12	52789685	52796117	-	2319	protein_coding	keratin 3 [Source:HGNC Symbol;Acc:HGNC:6440]	3850	-
ENSG00000233968	35.3206	-2.09011	0.340184	-6.14405	8.04433e-10	9.14368e-09	Down	55.6187	57.4352	58.3084	17.144	11.9484	11.4691	ENSG00000233968	10	19710328	19728550	-	4675	lncRNA	novel transcript, antisense to C10orf112	101928834	-
ENSG00000182575	20.2997	3.6279	0.591786	6.13042	8.7646e-10	9.94734e-09	Up	6.29646	1.91451	1.02295	36.431	32.1687	43.9647	NXPH3	17	49575871	49583827	+	5635	protein_coding	neurexophilin 3 [Source:HGNC Symbol;Acc:HGNC:8077]	11248	-
ENSG00000126838	95.7119	1.32637	0.217843	6.08865	1.13869e-09	1.27819e-08	Up	48.2729	42.1192	73.6527	130.723	157.167	122.337	PZP	12	9148840	9208395	-	6252	protein_coding	PZP alpha-2-macroglobulin like [Source:HGNC Symbol;Acc:HGNC:9750]	5858	-
ENSG00000231336	59.949	1.55415	0.255286	6.08787	1.14422e-09	1.28376e-08	Up	25.1858	35.4184	30.6886	80.3626	102.021	86.018	ENSG00000231336	2	46166789	46167978	-	364	lncRNA	novel transcript		-
ENSG00000285799	108.895	1.16705	0.191832	6.08372	1.17427e-09	1.31616e-08	Up	66.1128	54.5635	80.8134	160.725	152.572	138.585	ENSG00000285799	6	29849550	29885615	-	3405	transcribed_unprocessed_pseudogene	MHC class I polypeptide-related sequence F pseudogene		-
ENSG00000009950	41.2791	1.97364	0.324667	6.07898	1.20949e-09	1.35497e-08	Up	8.39528	18.1878	23.528	66.4331	67.0947	64.0356	MLXIPL	7	73593194	73624543	-	4815	protein_coding	MLX interacting protein like [Source:HGNC Symbol;Acc:HGNC:12744]	51085	bHLH
ENSG00000158477	85.4608	-1.34406	0.221484	-6.06846	1.29144e-09	1.44175e-08	Down	101.793	136.887	128.892	54.6465	54.2272	36.3187	CD1A	1	158254424	158258269	+	1809	protein_coding	CD1a molecule [Source:HGNC Symbol;Acc:HGNC:1634]	909	-
ENSG00000163554	54.594	1.6678	0.276775	6.02585	1.68225e-09	1.86512e-08	Up	16.7906	26.8031	34.7805	76.0766	92.8297	80.2834	SPTA1	1	158610704	158686715	-	10108	protein_coding	spectrin alpha, erythrocytic 1 [Source:HGNC Symbol;Acc:HGNC:11272]	6708	-
ENSG00000258581	27.2075	2.44754	0.407536	6.00571	1.90499e-09	2.09354e-08	Up	9.44469	5.74352	10.2295	45.003	45.0362	47.7878	ENSG00000258581	14	100366628	100366920	+	293	processed_pseudogene	NADH dehydrogenase (ubiquinone) 1 beta subcomplex, 3, 12kDa (NDUFB3) pseudogene		-
ENSG00000136205	61.1319	-1.47862	0.246334	-6.00251	1.94285e-09	2.13203e-08	Down	100.743	82.3238	86.9511	32.145	33.0878	31.5399	TNS3	7	47275154	47582558	-	11764	protein_coding	tensin 3 [Source:HGNC Symbol;Acc:HGNC:21616]	64759	-
ENSG00000272505	69.3036	1.47826	0.24682	5.98919	2.10887e-09	2.30747e-08	Up	25.1858	38.2901	46.033	118.937	94.6679	92.7083	ENSG00000272505	8	10486807	10489666	+	2860	lncRNA	novel transcript		-
ENSG00000077522	109.481	-1.15367	0.193436	-5.96406	2.46051e-09	2.67405e-08	Down	131.176	138.802	183.109	70.7191	66.1756	66.9029	ACTN2	1	236664141	236764631	+	17976	protein_coding	actinin alpha 2 [Source:HGNC Symbol;Acc:HGNC:164]	88	-
ENSG00000165028	69.1523	1.55759	0.26198	5.94547	2.75673e-09	2.98304e-08	Up	26.2353	24.8886	54.2166	109.293	106.616	93.664	NIPSNAP3B	9	104764129	104777764	+	5630	protein_coding	nipsnap homolog 3B [Source:HGNC Symbol;Acc:HGNC:23641]	55335	-
ENSG00000185291	156.157	1.16262	0.195948	5.93333	2.9686e-09	3.20154e-08	Up	95.4963	61.2642	132.984	226.087	201.284	219.824	IL3RA	X	1336616	1382689	+	1710	protein_coding	interleukin 3 receptor subunit alpha [Source:HGNC Symbol;Acc:HGNC:6012]	3563	-
ENSG00000173567	39.5491	1.97148	0.332651	5.92658	3.09311e-09	3.32945e-08	Up	10.4941	22.0168	15.3443	73.9336	51.4699	64.0356	ADGRF3	2	26308173	26346817	-	5761	protein_coding	adhesion G protein-coupled receptor F3 [Source:HGNC Symbol;Acc:HGNC:18989]	165082	-
ENSG00000170745	44.8053	1.75608	0.296384	5.92502	3.12263e-09	3.35962e-08	Up	16.7906	20.1023	24.5509	61.0756	69.852	76.4604	KCNS3	2	17877847	18361616	+	3128	protein_coding	potassium voltage-gated channel modifier subfamily S member 3 [Source:HGNC Symbol;Acc:HGNC:6302]	3790	-
ENSG00000188487	39.5684	1.89872	0.321868	5.89908	3.65534e-09	3.89373e-08	Up	13.6423	22.9741	13.2984	67.5046	58.8228	61.1683	INSC	11	15112424	15247208	+	3450	protein_coding	INSC spindle orientation adaptor protein [Source:HGNC Symbol;Acc:HGNC:33116]	387755	-
ENSG00000066629	116.526	-1.05295	0.179076	-5.87988	4.10566e-09	4.34875e-08	Down	170.004	151.246	150.374	82.5056	78.124	66.9029	EML1	14	99737693	99942060	+	8930	protein_coding	EMAP like 1 [Source:HGNC Symbol;Acc:HGNC:3330]	2009	-
ENSG00000287626	18.0465	3.63304	0.618178	5.877	4.17759e-09	4.41251e-08	Up	3.14823	2.87176	2.04591	36.431	30.3305	33.4514	ENSG00000287626	6	15555780	15559980	+	1224	lncRNA	novel transcript, antisense to DTNBP1		-
ENSG00000286782	106.712	1.09003	0.185814	5.86624	4.45779e-09	4.69087e-08	Up	66.1128	72.7513	65.4691	156.439	133.27	146.231	ENSG00000286782	9	35012963	35016076	-	1999	lncRNA	novel transcript		-
ENSG00000129167	80.2635	1.29804	0.222	5.84705	5.00359e-09	5.24319e-08	Up	37.7788	44.0337	57.2855	125.366	115.807	101.31	TPH1	11	18017555	18046269	-	5664	protein_coding	tryptophan hydroxylase 1 [Source:HGNC Symbol;Acc:HGNC:12008]	7166	-
ENSG00000272221	63.8587	1.57344	0.269598	5.83627	5.33835e-09	5.58359e-08	Up	30.4329	18.1878	48.0789	95.3636	97.4252	93.664	ENSG00000272221	6	31394289	31395495	-	1207	lncRNA	novel transcript		-
ENSG00000137642	38.4027	1.91282	0.328486	5.82312	5.77583e-09	6.01327e-08	Up	16.7906	16.2733	15.3443	57.861	74.4476	49.6993	SORL1	11	121452314	121633763	+	19408	protein_coding	sortilin related receptor 1 [Source:HGNC Symbol;Acc:HGNC:11185]	6653	-
ENSG00000125895	67.0653	1.37554	0.236517	5.81582	6.03381e-09	6.24722e-08	Up	31.4823	37.3329	42.9641	103.936	88.2342	98.4428	TMEM74B	20	1180561	1185415	-	2516	protein_coding	transmembrane protein 74B [Source:HGNC Symbol;Acc:HGNC:15893]	55321	-
ENSG00000184984	62.2243	-1.41805	0.244209	-5.8067	6.37165e-09	6.57889e-08	Down	102.842	87.1101	81.8364	33.2165	35.8451	32.4957	CHRM5	15	33968497	34067458	+	6041	protein_coding	cholinergic receptor muscarinic 5 [Source:HGNC Symbol;Acc:HGNC:1954]	1133	-
ENSG00000205336	32.6135	2.04226	0.352569	5.79253	6.93339e-09	7.13601e-08	Up	11.5435	15.3161	11.2525	52.5035	49.6317	55.4338	ADGRG1	16	57610652	57665580	+	9011	protein_coding	adhesion G protein-coupled receptor G1 [Source:HGNC Symbol;Acc:HGNC:4512]	9289	-
ENSG00000277494	37.6064	1.91489	0.331178	5.78205	7.37966e-09	7.58148e-08	Up	9.44469	17.2306	20.4591	63.2186	56.9846	58.3011	GPIHBP1	8	143213218	143217170	+	2257	protein_coding	glycosylphosphatidylinositol anchored high density lipoprotein binding protein 1 [Source:HGNC Symbol;Acc:HGNC:24945]	338328	-
ENSG00000259925	105.526	-1.13208	0.196192	-5.7703	7.91322e-09	8.08906e-08	Down	131.176	144.545	159.581	51.432	67.0947	79.3277	ENSG00000259925	16	19343647	19401693	-	2278	lncRNA	novel transcript		-
ENSG00000253490	56.6914	-1.56173	0.270773	-5.76768	8.03719e-09	8.20835e-08	Down	80.8046	67.0078	106.387	28.9305	32.1687	24.8496	LINC02099	8	29748309	29798492	+	5541	lncRNA	long intergenic non-protein coding RNA 2099 [Source:HGNC Symbol;Acc:HGNC:52953]	101929450	-
ENSG00000286276	32.8156	2.00068	0.34994	5.71721	1.08289e-08	1.08723e-07	Up	11.5435	11.487	16.3673	52.5035	51.4699	53.5223	ENSG00000286276	1	116493350	116502634	+	745	lncRNA	novel transcript		-
ENSG00000260776	53.1919	1.56896	0.275179	5.70162	1.18677e-08	1.1873e-07	Up	17.84	31.5894	30.6886	88.9346	70.7712	79.3277	ENSG00000260776	15	77914217	77926846	-	3175	transcribed_unprocessed_pseudogene	golgin A6 family, member A (GOLGA6A) pseudogene		-
ENSG00000258602	23.7827	2.52166	0.442685	5.69628	1.22447e-08	1.22339e-07	Up	8.39528	6.70078	6.13773	36.431	48.7126	36.3187	LINC01629	14	76959638	76965802	+	581	lncRNA	long intergenic non-protein coding RNA 1629 [Source:HGNC Symbol;Acc:HGNC:52260]	105370578	-
ENSG00000262772	75.5646	1.26461	0.222468	5.68445	1.31238e-08	1.30428e-07	Up	41.9764	38.2901	53.1936	99.6496	108.454	111.823	LINC01977	17	79819083	79827704	+	3495	lncRNA	long intergenic non-protein coding RNA 1977 [Source:HGNC Symbol;Acc:HGNC:52804]		-
ENSG00000110944	52.6855	1.49355	0.263577	5.66646	1.4578e-08	1.44118e-07	Up	28.3341	24.8886	29.6657	81.4341	76.2858	75.5047	IL23A	12	56334174	56340410	+	1178	protein_coding	interleukin 23 subunit alpha [Source:HGNC Symbol;Acc:HGNC:15488]	51561	-
ENSG00000244627	95.6351	1.12673	0.199995	5.63382	1.76257e-08	1.72882e-07	Up	70.3105	49.7772	60.3543	141.438	129.594	122.337	TPTEP2	22	38335762	38398929	-	3851	transcribed_unprocessed_pseudogene	TPTE pseudogene 2 [Source:HGNC Symbol;Acc:HGNC:53828]		-
ENSG00000253641	42.056	1.78123	0.317404	5.61185	2.00172e-08	1.94562e-07	Up	22.0376	12.4443	22.505	79.2911	61.5801	54.478	LINCR-0001	8	10474565	10482388	+	3195	lncRNA	uncharacterized LINCR-0001 [Source:NCBI gene (formerly Entrezgene);Acc:101929191]	101929191	-
ENSG00000141401	39.1964	1.76277	0.314167	5.61095	2.01218e-08	1.95493e-07	Up	15.7412	16.2733	21.482	66.4331	57.9037	57.3453	IMPA2	18	11981025	12030877	+	3819	protein_coding	inositol monophosphatase 2 [Source:HGNC Symbol;Acc:HGNC:6051]	3613	-
ENSG00000107201	128.128	1.01124	0.180503	5.60236	2.11456e-08	2.04646e-07	Up	67.1623	81.3666	106.387	166.083	170.954	176.815	DDX58	9	32455302	32526208	-	10345	protein_coding	DExD/H-box helicase 58 [Source:HGNC Symbol;Acc:HGNC:19102]	23586	-
ENSG00000257838	34.016	-1.90394	0.339844	-5.6024	2.11405e-08	2.04646e-07	Down	53.5199	58.3925	49.1018	13.9295	11.9484	17.2036	OTOAP1	16	22545698	22576865	+	2661	transcribed_unprocessed_pseudogene	OTOA pseudogene 1 [Source:HGNC Symbol;Acc:HGNC:53869]	653786	-
ENSG00000183208	92.3463	1.12722	0.201591	5.59161	2.24968e-08	2.16885e-07	Up	54.5693	61.2642	58.3084	109.293	139.704	130.938	GDPGP1	15	90233808	90245811	+	5766	protein_coding	GDP-D-glucose phosphorylase 1 [Source:HGNC Symbol;Acc:HGNC:34360]	390637	-
ENSG00000026103	55.5447	1.44043	0.258647	5.56908	2.56082e-08	2.44476e-07	Up	32.5317	28.7176	28.6427	75.0051	91.9106	76.4604	FAS	10	88990531	89017059	+	5578	protein_coding	Fas cell surface death receptor [Source:HGNC Symbol;Acc:HGNC:11920]	355	-
ENSG00000065717	19.858	3.01802	0.543165	5.55636	2.75452e-08	2.62081e-07	Up	2.09882	4.78627	6.13773	35.3595	22.9776	47.7878	TLE2	19	2997639	3047635	-	4150	protein_coding	TLE family member 2, transcriptional corepressor [Source:HGNC Symbol;Acc:HGNC:11838]	7089	-
ENSG00000235027	35.6513	1.8574	0.334575	5.55152	2.83201e-08	2.68773e-07	Up	13.6423	17.2306	15.3443	54.6465	65.2565	47.7878	ENSG00000235027	11	1760348	1762486	+	2015	lncRNA	novel transcript		-
ENSG00000279744	72.9546	1.27684	0.230091	5.5493	2.86812e-08	2.72085e-07	Up	33.5811	41.1619	53.1936	94.2921	108.454	107.045	ENSG00000279744	17	82462601	82464255	+	1655	TEC	TEC		-
ENSG00000268204	67.5262	1.3178	0.238341	5.52905	3.21971e-08	3.03649e-07	Up	32.5317	37.3329	46.033	105.007	101.102	83.1507	ENSG00000268204	19	7633766	7636990	-	843	lncRNA	novel transcript, antisense to STXBP2		-
ENSG00000287170	65.9139	1.34158	0.242748	5.52663	3.26435e-08	3.07603e-07	Up	30.4329	35.4184	46.033	91.0776	85.4768	107.045	ENSG00000287170	19	55116420	55123169	+	3304	lncRNA	novel transcript, antisense to PPP1R12C		-
ENSG00000171174	49.3568	1.5204	0.275429	5.52011	3.3879e-08	3.18446e-07	Up	23.087	25.8459	27.6198	67.5046	68.9329	83.1507	RBKS	2	27781379	27890681	-	3153	protein_coding	ribokinase [Source:HGNC Symbol;Acc:HGNC:30325]	64080	-
ENSG00000253649	73.6326	1.46905	0.26634	5.51571	3.47369e-08	3.26101e-07	Up	27.2847	28.7176	61.3773	100.721	94.6679	129.027	PRSS51	8	10482878	10547585	-	3036	protein_coding	serine protease 51 [Source:HGNC Symbol;Acc:HGNC:37321]		-
ENSG00000164399	33.3073	1.90201	0.345597	5.50354	3.72233e-08	3.48139e-07	Up	10.4941	16.2733	15.3443	48.2175	57.9037	51.6108	IL3	5	132060655	132063204	+	924	protein_coding	interleukin 3 [Source:HGNC Symbol;Acc:HGNC:6011]	3562	-
ENSG00000167858	17.6809	3.09695	0.563498	5.49595	3.88622e-08	3.62864e-07	Up	2.09882	2.87176	6.13773	33.2165	33.0878	28.6727	TEKT1	17	6789133	6831761	-	3847	protein_coding	tektin 1 [Source:HGNC Symbol;Acc:HGNC:15534]	83659	-
ENSG00000286313	43.6387	1.6604	0.30344	5.47193	4.45167e-08	4.12631e-07	Up	28.3341	15.3161	19.4361	75.0051	60.661	63.0798	ENSG00000286313	6	135854053	135880942	-	2129	lncRNA	novel transcript, antisense to PDE7B		-
ENSG00000246363	43.337	-1.59567	0.292294	-5.45911	4.78518e-08	4.40956e-07	Down	62.9646	69.8795	62.4002	22.5015	18.3821	23.8939	LINC02458	12	89010681	89309566	-	4324	lncRNA	long intergenic non-protein coding RNA 2458 [Source:HGNC Symbol;Acc:HGNC:53394]		-
ENSG00000287733	81.2987	1.1604	0.212565	5.459	4.78811e-08	4.41046e-07	Up	43.0258	55.5207	52.1707	102.864	118.565	115.646	ENSG00000287733	7	135170816	135172414	+	1053	lncRNA	novel transcript		-
ENSG00000179542	68.6664	-1.24304	0.227714	-5.45878	4.79413e-08	4.4142e-07	Down	99.694	94.7681	95.1348	40.717	36.7642	44.9205	SLITRK4	X	143622790	143636101	-	9238	protein_coding	SLIT and NTRK like family member 4 [Source:HGNC Symbol;Acc:HGNC:23502]	139065	-
ENSG00000267121	102.447	1.05573	0.193482	5.45646	4.8573e-08	4.46872e-07	Up	56.6682	64.136	78.7675	144.653	144.3	126.16	FMNL1-DT	17	45190931	45222222	-	3894	lncRNA	FMNL1 divergent transcript [Source:HGNC Symbol;Acc:HGNC:55311]	339192	-
ENSG00000270557	18.8169	2.8033	0.514768	5.44574	5.15893e-08	4.72885e-07	Up	6.29646	3.82901	4.09182	32.145	33.0878	33.4514	ENSG00000270557	2	157877683	157878565	+	883	lncRNA	novel transcript		-
ENSG00000155428	49.321	1.61511	0.296761	5.44246	5.25503e-08	4.80716e-07	Up	17.84	18.1878	36.8264	80.3626	64.3374	78.3719	TRIM74	7	72959485	72969466	-	1471	protein_coding	tripartite motif containing 74 [Source:HGNC Symbol;Acc:HGNC:17453]	378108	-
ENSG00000144410	16.871	3.16915	0.582637	5.43932	5.34846e-08	4.8847e-07	Up	5.24705	1.91451	3.06886	31.0735	31.2496	28.6727	CPO	2	206939518	206969474	+	1245	protein_coding	carboxypeptidase O [Source:HGNC Symbol;Acc:HGNC:21011]	130749	-
ENSG00000230479	44.9802	-1.74295	0.321534	-5.42073	5.93571e-08	5.37528e-07	Down	85.0022	45.9482	76.7216	23.573	13.7866	24.8496	ENSG00000230479	21	36430360	36481070	+	893	lncRNA	novel transcript		-
ENSG00000168671	52.8392	1.43491	0.264796	5.41893	5.99581e-08	5.42536e-07	Up	31.4823	31.5894	22.505	73.9336	76.2858	81.2392	UGT3A2	5	36035021	36071358	-	2683	protein_coding	UDP glycosyltransferase family 3 member A2 [Source:HGNC Symbol;Acc:HGNC:27266]	167127	-
ENSG00000260877	30.1918	1.99472	0.368415	5.41432	6.15212e-08	5.55564e-07	Up	13.6423	9.57254	13.2984	39.6455	51.4699	53.5223	ENSG00000260877	11	69371463	69372512	+	372	lncRNA	novel transcript		-
ENSG00000132688	25.4119	-2.18814	0.405268	-5.39925	6.69201e-08	6.00948e-07	Down	45.1246	44.0337	35.8034	9.64351	7.35285	10.5133	NES	1	156668763	156677407	-	5568	protein_coding	nestin [Source:HGNC Symbol;Acc:HGNC:7756]	10763	-
ENSG00000007264	56.1728	-1.41187	0.26186	-5.39169	6.97991e-08	6.24315e-07	Down	89.1999	87.1101	68.538	34.288	34.0069	23.8939	MATK	19	3777970	3802129	-	4138	protein_coding	megakaryocyte-associated tyrosine kinase [Source:HGNC Symbol;Acc:HGNC:6906]	4145	-
ENSG00000165125	43.1277	-1.68246	0.312676	-5.38085	7.41349e-08	6.60736e-07	Down	59.8164	50.7344	86.9511	18.2155	22.9776	20.0709	TRPV6	7	142871208	142885745	-	11903	protein_coding	transient receptor potential cation channel subfamily V member 6 [Source:HGNC Symbol;Acc:HGNC:14006]	55503	-
ENSG00000118432	67.2418	1.23711	0.230199	5.37408	7.69747e-08	6.84692e-07	Up	39.8776	37.3329	42.9641	99.6496	92.8297	90.7967	CNR1	6	88139864	88166347	-	6345	protein_coding	cannabinoid receptor 1 [Source:HGNC Symbol;Acc:HGNC:2159]	1268	-
ENSG00000281357	46.8322	1.5165	0.282777	5.36287	8.191e-08	7.26584e-07	Up	24.1364	19.1451	29.6657	67.5046	70.7712	69.7701	ARRDC3-AS1	5	91380349	91612566	+	7584	lncRNA	ARRDC3 antisense RNA 1 [Source:HGNC Symbol;Acc:HGNC:44145]	100129716	-
ENSG00000186642	73.1179	1.18928	0.222144	5.35363	8.62067e-08	7.63497e-07	Up	41.9764	49.7772	41.9411	94.2921	108.454	102.266	PDE2A	11	72576141	72674591	-	7182	protein_coding	phosphodiesterase 2A [Source:HGNC Symbol;Acc:HGNC:8777]	5138	-
ENSG00000128918	46.9463	1.52664	0.285408	5.34895	8.84636e-08	7.80419e-07	Up	25.1858	24.8886	22.505	71.7906	79.9622	57.3453	ALDH1A2	15	57953424	58497866	-	8127	protein_coding	aldehyde dehydrogenase 1 family member A2 [Source:HGNC Symbol;Acc:HGNC:15472]	8854	-
ENSG00000188729	24.0701	-2.2239	0.416464	-5.33996	9.29682e-08	8.16961e-07	Down	37.7788	40.2047	40.9182	8.57201	6.43374	10.5133	OSTN	3	191199241	191265615	+	3231	protein_coding	osteocrin [Source:HGNC Symbol;Acc:HGNC:29961]	344901	-
ENSG00000186471	24.1061	2.33057	0.43664	5.33752	9.42247e-08	8.27034e-07	Up	5.24705	13.4016	5.11477	36.431	39.5216	44.9205	AKAP14	X	119895837	119920716	+	1170	protein_coding	A-kinase anchoring protein 14 [Source:HGNC Symbol;Acc:HGNC:24061]	158798	-
ENSG00000263874	42.2232	1.6023	0.300646	5.32952	9.84721e-08	8.62301e-07	Up	24.1364	17.2306	21.482	70.7191	64.3374	55.4338	LINC00672	17	38925168	38929384	+	3692	protein_coding	long intergenic non-protein coding RNA 672 [Source:HGNC Symbol;Acc:HGNC:44353]		-
ENSG00000181577	37.8234	1.83184	0.343989	5.32528	1.00797e-07	8.81145e-07	Up	26.2353	10.5298	13.2984	61.0756	68.0138	47.7878	C6orf223	6	44000580	44007612	+	5571	lncRNA	chromosome 6 open reading frame 223 [Source:HGNC Symbol;Acc:HGNC:28692]	221416	-
ENSG00000001626	42.982	-1.70488	0.320702	-5.31608	1.06028e-07	9.23443e-07	Down	49.3223	63.1787	84.9052	17.144	15.6248	27.7169	CFTR	7	117287120	117715971	+	9942	protein_coding	CF transmembrane conductance regulator [Source:HGNC Symbol;Acc:HGNC:1884]	1080	-
ENSG00000121361	82.2945	1.12265	0.21128	5.31356	1.07506e-07	9.35593e-07	Up	50.3717	45.9482	59.3314	105.007	122.241	110.868	KCNJ8	12	21764955	21775600	-	2511	protein_coding	potassium inwardly rectifying channel subfamily J member 8 [Source:HGNC Symbol;Acc:HGNC:6269]	3764	-
ENSG00000231507	17.9025	2.84866	0.536248	5.31221	1.08304e-07	9.41807e-07	Up	4.19764	5.74352	3.06886	36.431	32.1687	25.8054	LINC01353	1	203273221	203288804	+	1583	lncRNA	long intergenic non-protein coding RNA 1353 [Source:HGNC Symbol;Acc:HGNC:50580]		-
ENSG00000143891	23.5211	2.33293	0.440464	5.29653	1.18022e-07	1.01885e-06	Up	12.5929	3.82901	7.16068	39.6455	35.8451	42.0532	GALM	2	38666081	38741237	+	2616	protein_coding	galactose mutarotase [Source:HGNC Symbol;Acc:HGNC:24063]	130589	-
ENSG00000131969	25.0083	2.17145	0.410179	5.2939	1.19732e-07	1.03203e-06	Up	10.4941	9.57254	7.16068	43.9315	34.926	43.9647	ABHD12B	14	50872053	50904970	+	4551	protein_coding	abhydrolase domain containing 12B [Source:HGNC Symbol;Acc:HGNC:19837]	145447	-
ENSG00000134853	42.0115	-1.58917	0.300391	-5.29033	1.22093e-07	1.05118e-06	Down	55.6187	70.8368	62.4002	25.716	18.3821	19.1151	PDGFRA	4	54229280	54298245	+	9547	protein_coding	platelet derived growth factor receptor alpha [Source:HGNC Symbol;Acc:HGNC:8803]	5156	-
ENSG00000167191	35.645	-1.72767	0.326717	-5.28798	1.23675e-07	1.06317e-06	Down	58.767	53.6062	52.1707	12.858	20.2203	16.2478	GPRC5B	16	19856691	19886167	-	6654	protein_coding	G protein-coupled receptor class C group 5 member B [Source:HGNC Symbol;Acc:HGNC:13308]	51704	-
ENSG00000185100	28.293	2.03794	0.385931	5.28057	1.28782e-07	1.10497e-06	Up	11.5435	13.4016	8.18364	48.2175	35.8451	52.5665	ADSS1	14	104724229	104747325	+	5732	protein_coding	adenylosuccinate synthase 1 [Source:HGNC Symbol;Acc:HGNC:20093]	122622	-
ENSG00000235126	49.2001	-1.42906	0.270993	-5.27341	1.33912e-07	1.14506e-06	Down	68.2117	76.5803	70.5839	24.6445	30.3305	24.8496	ENSG00000235126	3	197445061	197458323	-	558	lncRNA	novel transcript		-
ENSG00000143816	54.7419	1.41688	0.268693	5.27323	1.34042e-07	1.14574e-06	Up	22.0376	29.6749	37.8493	67.5046	88.2342	83.1507	WNT9A	1	227918656	227947932	-	4005	protein_coding	Wnt family member 9A [Source:HGNC Symbol;Acc:HGNC:12778]	7483	-
ENSG00000270605	65.1377	1.28272	0.243495	5.26795	1.37952e-07	1.17826e-06	Up	29.3835	40.2047	43.987	100.721	79.0431	97.487	ENSG00000270605	1	28239509	28241453	-	1945	lncRNA	novel transcript		-
ENSG00000103056	99.1173	1.00881	0.192146	5.25024	1.51902e-07	1.29057e-06	Up	61.9152	72.7513	62.4002	142.51	121.322	133.806	SMPD3	16	68358327	68448508	-	6984	protein_coding	sphingomyelin phosphodiesterase 3 [Source:HGNC Symbol;Acc:HGNC:14240]	55512	-
ENSG00000108387	53.6938	1.3942	0.265837	5.24457	1.56644e-07	1.32743e-06	Up	30.4329	32.5466	25.5739	92.1491	71.6903	69.7701	SEPTIN4	17	58520250	58544368	-	10135	protein_coding	septin 4 [Source:HGNC Symbol;Acc:HGNC:9165]	5414	-
ENSG00000089847	43.2525	1.5734	0.30002	5.24432	1.56856e-07	1.32864e-06	Up	15.7412	23.9313	25.5739	54.6465	69.852	69.7701	ANKRD24	19	4183354	4224814	+	4474	protein_coding	ankyrin repeat domain 24 [Source:HGNC Symbol;Acc:HGNC:29424]	170961	-
ENSG00000178445	71.7344	-1.188	0.227164	-5.22967	1.69811e-07	1.42606e-06	Down	98.6446	108.17	92.0659	49.289	46.8744	35.3629	GLDC	9	6532467	6645729	-	8882	protein_coding	glycine decarboxylase [Source:HGNC Symbol;Acc:HGNC:4313]	2731	-
ENSG00000122025	39.6941	-1.66482	0.318348	-5.22954	1.69929e-07	1.42645e-06	Down	66.1128	62.2215	53.1936	11.7865	25.735	19.1151	FLT3	13	28003274	28100592	-	4159	protein_coding	fms related receptor tyrosine kinase 3 [Source:HGNC Symbol;Acc:HGNC:3765]	2322	-
ENSG00000177455	89.3451	1.03969	0.19907	5.22271	1.76326e-07	1.47583e-06	Up	55.6187	57.4352	62.4002	120.008	125.918	114.691	CD19	16	28931965	28939342	+	2681	protein_coding	CD19 molecule [Source:HGNC Symbol;Acc:HGNC:1633]	930	-
ENSG00000250742	64.9633	1.26656	0.243056	5.21098	1.87844e-07	1.56699e-06	Up	29.3835	44.0337	40.9182	84.6486	104.778	86.018	LINC02381	12	54126082	54147485	+	4283	lncRNA	long intergenic non-protein coding RNA 2381 [Source:HGNC Symbol;Acc:HGNC:53304]	400043	-
ENSG00000197380	60.4431	-1.30774	0.250976	-5.21061	1.88218e-07	1.56953e-06	Down	89.1999	98.5971	70.5839	33.2165	39.5216	31.5399	DACT3	19	46647551	46661182	-	5466	protein_coding	dishevelled binding antagonist of beta catenin 3 [Source:HGNC Symbol;Acc:HGNC:30745]	147906	-
ENSG00000268088	16.9012	2.87609	0.553454	5.19662	2.02949e-07	1.68551e-06	Up	4.19764	1.91451	6.13773	31.0735	29.4114	28.6727	ENSG00000268088	19	39693925	39696258	+	363	transcribed_unprocessed_pseudogene	lectin, galactoside-binding, soluble, 14 (LGALS14) pseudogene		-
ENSG00000154451	33.4041	1.82223	0.351267	5.1876	2.13027e-07	1.7653e-06	Up	10.4941	20.1023	13.2984	57.861	42.2789	56.3896	GBP5	1	89258950	89272804	-	8143	protein_coding	guanylate binding protein 5 [Source:HGNC Symbol;Acc:HGNC:19895]	115362	-
ENSG00000256069	76.6626	1.2287	0.236937	5.18578	2.15109e-07	1.77994e-06	Up	37.7788	34.4611	65.4691	111.436	105.697	105.133	A2MP1	12	9228533	9275817	-	4657	transcribed_unprocessed_pseudogene	alpha-2-macroglobulin pseudogene 1 [Source:HGNC Symbol;Acc:HGNC:8]	3	-
ENSG00000280003	14.0453	3.7004	0.713696	5.18483	2.16207e-07	1.78837e-06	Up	1.04941	3.82901	1.02295	27.859	27.5732	22.9381	ENSG00000280003	3	52217016	52219012	-	1997	TEC	TEC		-
ENSG00000230521	67.4557	1.24867	0.241106	5.17894	2.23145e-07	1.8417e-06	Up	44.0752	44.9909	30.6886	101.793	103.859	79.3277	ENSG00000230521	6	29887294	29888268	-	975	unprocessed_pseudogene	HLA complex group 4 pseudogene 7		-
ENSG00000230184	27.7141	-2.01732	0.389771	-5.17565	2.27116e-07	1.87037e-06	Down	35.68	48.8199	49.1018	7.50051	15.6248	9.55755	SMYD3-IT1	1	246321663	246322438	-	361	lncRNA	SMYD3 intronic transcript 1 [Source:HGNC Symbol;Acc:HGNC:41406]		-
ENSG00000257951	55.7321	1.31316	0.253781	5.17438	2.28675e-07	1.88252e-06	Up	33.5811	27.7604	34.7805	76.0766	79.0431	83.1507	ENSG00000257951	12	107880581	107883386	+	1009	unprocessed_pseudogene	ret finger protein-like 2 (RFPL2) pseudogene		-
ENSG00000089505	88.8997	1.06095	0.205074	5.17347	2.29789e-07	1.891e-06	Up	69.2611	51.6917	52.1707	117.865	128.675	113.735	CMTM1	16	66566393	66579137	+	1465	protein_coding	CKLF like MARVEL transmembrane domain containing 1 [Source:HGNC Symbol;Acc:HGNC:19172]	113540	-
ENSG00000254369	40.7124	1.54119	0.298503	5.16304	2.4297e-07	1.99002e-06	Up	20.9882	22.0168	19.4361	60.0041	60.661	61.1683	HOXA-AS3	7	27129977	27155928	+	5967	lncRNA	HOXA cluster antisense RNA 3 [Source:HGNC Symbol;Acc:HGNC:43748]	100133311	-
ENSG00000273828	120.47	1.06359	0.206041	5.16201	2.44309e-07	1.99808e-06	Up	66.1128	58.3925	109.456	182.155	146.138	160.567	ENSG00000273828	20	46364551	46397994	+	5580	lncRNA	novel transcript, antisense to ELMO2		-
ENSG00000215481	59.7792	-1.30007	0.251971	-5.15958	2.47501e-07	2.02053e-06	Down	82.9034	84.2383	87.9741	36.431	42.2789	24.8496	BCRP3	22	24632915	24650012	+	1745	lncRNA	BCR pseudogene 3 [Source:HGNC Symbol;Acc:HGNC:1016]		-
ENSG00000144583	14.0897	-3.51786	0.682171	-5.15686	2.5112e-07	2.04785e-06	Down	30.4329	22.9741	24.5509	0	2.75732	3.82302	MARCHF4	2	216257865	216372483	-	4903	protein_coding	membrane associated ring-CH-type finger 4 [Source:HGNC Symbol;Acc:HGNC:29269]	57574	-
ENSG00000165168	48.4333	1.42962	0.278115	5.1404	2.7416e-07	2.21489e-06	Up	30.4329	23.9313	24.5509	60.0041	79.0431	72.6374	CYBB	X	37780059	37813461	+	4375	protein_coding	cytochrome b-245 beta chain [Source:HGNC Symbol;Acc:HGNC:2578]	1536	-
ENSG00000149926	29.5247	1.85731	0.361709	5.13482	2.82421e-07	2.27756e-06	Up	14.6917	13.4016	10.2295	46.0745	46.8744	45.8763	TLCD3B	16	30024427	30052978	-	4920	protein_coding	TLC domain containing 3B [Source:HGNC Symbol;Acc:HGNC:25295]	83723	-
ENSG00000131042	21.8807	2.2965	0.447357	5.13349	2.84418e-07	2.29038e-06	Up	7.34587	7.65803	7.16068	38.574	28.4923	42.0532	LILRB2	19	54273812	54281184	-	3819	protein_coding	leukocyte immunoglobulin like receptor B2 [Source:HGNC Symbol;Acc:HGNC:6606]	10288	-
ENSG00000260990	14.3929	4.77849	0.932526	5.12424	2.98739e-07	2.39288e-06	Up	1.04941	0.957254	1.02295	34.288	16.5439	32.4957	ENSG00000260990	1	175307218	175335459	+	847	lncRNA	novel transcript		-
ENSG00000198483	75.3921	-1.12111	0.219419	-5.10945	3.23105e-07	2.57342e-06	Down	111.237	97.6399	101.272	45.003	55.1464	42.0532	ANKRD35	1	145866560	145885866	-	3363	protein_coding	ankyrin repeat domain 35 [Source:HGNC Symbol;Acc:HGNC:26323]	148741	-
ENSG00000249626	19.0563	2.5029	0.490497	5.10279	3.34688e-07	2.66097e-06	Up	4.19764	5.74352	7.16068	36.431	33.0878	27.7169	ENSG00000249626	3	197634315	197635811	+	1497	processed_pseudogene	protein phosphatase 4, regulatory subunit 2 (PPP4R2) pseudogene		-
ENSG00000161681	58.9864	-1.27899	0.250829	-5.09904	3.41373e-07	2.7103e-06	Down	83.9528	80.4093	85.9282	42.86	34.0069	26.7611	SHANK1	19	50659255	50719802	-	10491	protein_coding	SH3 and multiple ankyrin repeat domains 1 [Source:HGNC Symbol;Acc:HGNC:15474]	50944	-
ENSG00000272625	39.7097	-1.54943	0.304324	-5.0914	3.55431e-07	2.80905e-06	Down	55.6187	56.478	65.4691	21.43	22.0585	17.2036	ENSG00000272625	18	2920966	2921685	+	720	lncRNA	novel transcript, antisense to LPIN2		-
ENSG00000160191	23.3225	-2.1651	0.42545	-5.08895	3.60047e-07	2.84354e-06	Down	43.0258	33.5039	37.8493	8.57201	5.51464	11.4691	PDE9A	21	42653621	42775509	+	5281	protein_coding	phosphodiesterase 9A [Source:HGNC Symbol;Acc:HGNC:8795]	5152	-
ENSG00000225963	47.9155	1.46053	0.287012	5.08876	3.60421e-07	2.8455e-06	Up	19.9388	22.9741	33.7575	64.2901	64.3374	82.195	ENSG00000225963	2	230121370	230174223	+	5416	lncRNA	novel transcript, antisense to SP110		-
ENSG00000233695	35.5337	1.70251	0.336003	5.06697	4.04205e-07	3.17007e-06	Up	11.5435	22.9741	15.3443	52.5035	48.7126	62.1241	GAS6-AS1	13	113815630	113845744	+	7169	lncRNA	GAS6 antisense RNA 1 [Source:HGNC Symbol;Acc:HGNC:39826]		-
ENSG00000287265	27.8398	1.89604	0.374408	5.0641	4.10324e-07	3.21582e-06	Up	11.5435	10.5298	13.2984	48.2175	40.4407	43.009	ENSG00000287265	6	285443	292013	-	3484	lncRNA	novel transcript, antisense to DUSP22		-
ENSG00000241666	35.2768	1.66932	0.33035	5.05318	4.34516e-07	3.3901e-06	Up	19.9388	13.4016	17.3902	55.718	45.9553	59.2568	ENSG00000241666	1	167627385	167630674	-	2523	lncRNA	novel transcript		-
ENSG00000196275	106.695	1.04418	0.207128	5.04123	4.62554e-07	3.59268e-06	Up	60.8658	55.5207	93.0889	122.151	147.976	160.567	GTF2IRD2	7	74796151	74851605	-	8844	protein_coding	GTF2I repeat domain containing 2 [Source:HGNC Symbol;Acc:HGNC:30775]	84163	GTF2I
ENSG00000116147	17.7046	2.59574	0.515118	5.03911	4.67692e-07	3.62634e-06	Up	3.14823	6.70078	5.11477	33.2165	30.3305	27.7169	TNR	1	175315194	175743616	-	12806	protein_coding	tenascin R [Source:HGNC Symbol;Acc:HGNC:11953]	7143	-
ENSG00000111087	49.5375	1.35357	0.268859	5.03449	4.79117e-07	3.70346e-06	Up	27.2847	28.7176	27.6198	68.5761	78.124	66.9029	GLI1	12	57459785	57472268	+	4560	protein_coding	GLI family zinc finger 1 [Source:HGNC Symbol;Acc:HGNC:4317]	2735	zf-C2H2
ENSG00000227733	35.2043	-1.65353	0.328655	-5.03121	4.87394e-07	3.76228e-06	Down	48.2729	53.6062	58.3084	17.144	12.8675	21.0266	ENSG00000227733	1	148159213	148255012	-	16052	lncRNA	novel transcript		-
ENSG00000105278	50.885	1.35479	0.270519	5.00813	5.49621e-07	4.21233e-06	Up	32.5317	25.8459	27.6198	70.7191	84.5577	64.0356	ZFR2	19	3804024	3869038	-	6088	protein_coding	zinc finger RNA binding protein 2 [Source:HGNC Symbol;Acc:HGNC:29189]	23217	-
ENSG00000162892	17.2439	-2.58925	0.517183	-5.00645	5.54425e-07	4.2477e-06	Down	26.2353	30.6321	31.7116	6.42901	3.67642	4.77878	IL24	1	206897443	206904139	+	1979	protein_coding	interleukin 24 [Source:HGNC Symbol;Acc:HGNC:11346]	11009	-
ENSG00000141469	58.5863	1.25673	0.251057	5.00575	5.56454e-07	4.26035e-06	Up	36.7294	40.2047	26.5968	85.7201	77.2049	85.0622	SLC14A1	18	45687025	45752520	+	7182	protein_coding	solute carrier family 14 member 1 (Kidd blood group) [Source:HGNC Symbol;Acc:HGNC:10918]	6563	-
ENSG00000237352	92.5111	1.01561	0.203525	4.99009	6.03515e-07	4.59879e-06	Up	60.8658	59.3497	63.4232	135.009	135.109	101.31	LINC01358	1	58933643	59240555	+	8462	lncRNA	long intergenic non-protein coding RNA 1358 [Source:HGNC Symbol;Acc:HGNC:50589]		-
ENSG00000158815	59.5581	1.34327	0.269657	4.98141	6.31238e-07	4.79735e-06	Up	26.2353	24.8886	50.1248	76.0766	87.3151	92.7083	FGF17	8	22042398	22048809	+	3287	protein_coding	fibroblast growth factor 17 [Source:HGNC Symbol;Acc:HGNC:3673]	8822	-
ENSG00000214967	105.339	-1.20919	0.243184	-4.97231	6.61589e-07	5.01251e-06	Down	81.854	179.006	180.04	67.5046	63.4183	60.2126	NPIPA7	16	16379055	16393954	+	1401	protein_coding	nuclear pore complex interacting protein family member A7 [Source:HGNC Symbol;Acc:HGNC:41982]	101059938	-
ENSG00000284128	50.748	-1.37728	0.277285	-4.96703	6.79853e-07	5.13535e-06	Down	70.3105	67.0078	82.8593	24.6445	37.6833	21.9824	ENSG00000284128	22	24644791	24653356	+	1603	transcribed_unprocessed_pseudogene	breakpoint cluster region pseudogene 3		-
ENSG00000274376	16.6116	-2.66018	0.537122	-4.95265	7.32102e-07	5.5042e-06	Down	23.087	35.4184	27.6198	3.2145	4.59553	5.73453	ADAMTS7P1	15	82298553	82334609	+	4875	transcribed_unprocessed_pseudogene	ADAMTS7 pseudogene 1 [Source:HGNC Symbol;Acc:HGNC:49407]		-
ENSG00000214145	26.0825	-1.99668	0.404831	-4.93214	8.13339e-07	6.07463e-06	Down	31.4823	37.3329	56.2625	11.7865	11.0293	8.6018	LINC00887	3	194296191	194322871	-	4867	lncRNA	long intergenic non-protein coding RNA 887 [Source:HGNC Symbol;Acc:HGNC:48574]		-
ENSG00000177599	78.5876	1.04307	0.21187	4.92318	8.51496e-07	6.33841e-06	Up	46.1741	53.6062	54.2166	105.007	111.212	101.31	ZNF491	19	11797667	11809622	+	3449	protein_coding	zinc finger protein 491 [Source:HGNC Symbol;Acc:HGNC:23706]	126069	zf-C2H2
ENSG00000162572	59.1328	1.48075	0.301037	4.91882	8.70678e-07	6.47052e-06	Up	14.6917	30.6321	48.0789	91.0776	67.0947	103.222	SCNN1D	1	1280436	1292029	+	4025	protein_coding	sodium channel epithelial 1 subunit delta [Source:HGNC Symbol;Acc:HGNC:10601]	6339	-
ENSG00000214894	63.188	1.18667	0.241529	4.91316	8.96181e-07	6.64394e-06	Up	29.3835	42.1192	43.987	91.0776	82.7195	89.841	LINC00243	6	30798654	30830659	-	2171	lncRNA	long intergenic non-protein coding RNA 243 [Source:HGNC Symbol;Acc:HGNC:30956]	401247	-
ENSG00000188747	30.3477	1.90051	0.387366	4.90625	9.2835e-07	6.86516e-06	Up	10.4941	7.65803	20.4591	49.289	58.8228	35.3629	NOXA1	9	137423350	137434406	+	1678	protein_coding	NADPH oxidase activator 1 [Source:HGNC Symbol;Acc:HGNC:10668]	10811	-
ENSG00000085563	58.5917	1.2434	0.253452	4.90585	9.30244e-07	6.87691e-06	Up	26.2353	40.2047	37.8493	72.8621	84.5577	89.841	ABCB1	7	87503017	87713323	-	6422	protein_coding	ATP binding cassette subfamily B member 1 [Source:HGNC Symbol;Acc:HGNC:40]	5243	-
ENSG00000124216	55.0889	-1.27781	0.260475	-4.90571	9.30876e-07	6.87933e-06	Down	88.1505	69.8795	75.6986	38.574	25.735	32.4957	SNAI1	20	49982980	49988886	+	1705	protein_coding	snail family transcriptional repressor 1 [Source:HGNC Symbol;Acc:HGNC:11128]	6615	zf-C2H2
ENSG00000269553	41.4195	1.56249	0.318532	4.90529	9.32878e-07	6.89186e-06	Up	30.4329	13.4016	19.4361	51.432	71.6903	62.1241	ENSG00000269553	19	35330843	35331920	+	435	lncRNA	novel transcript		-
ENSG00000126583	51.0157	1.29343	0.263711	4.90474	9.35525e-07	6.90689e-06	Up	27.2847	30.6321	30.6886	73.9336	67.0947	76.4604	PRKCG	19	53879190	53907652	+	3964	protein_coding	protein kinase C gamma [Source:HGNC Symbol;Acc:HGNC:9402]	5582	-
ENSG00000267632	85.7243	1.0316	0.210515	4.90035	9.56682e-07	7.05385e-06	Up	56.6682	44.0337	68.538	113.579	113.969	117.558	ENSG00000267632	17	42509784	42511519	+	1736	lncRNA	novel transcript		-
ENSG00000275785	20.7161	2.20929	0.452245	4.88517	1.03338e-06	7.58217e-06	Up	5.24705	8.61528	8.18364	32.145	39.5216	30.5842	ENSG00000275785	15	63890030	63890317	+	288	unprocessed_pseudogene	coiled-coil domain containing 11 (CCDC11)		-
ENSG00000180432	45.4904	1.40576	0.288569	4.87149	1.10761e-06	8.09783e-06	Up	30.4329	23.9313	20.4591	67.5046	56.0655	74.5489	CYP8B1	3	42856005	42875898	-	4174	protein_coding	cytochrome P450 family 8 subfamily B member 1 [Source:HGNC Symbol;Acc:HGNC:2653]	1582	-
ENSG00000145908	31.0108	1.71933	0.353553	4.86299	1.15624e-06	8.4206e-06	Up	10.4941	13.4016	19.4361	48.2175	50.5508	43.9647	ZNF300	5	150894392	150904983	-	4411	protein_coding	zinc finger protein 300 [Source:HGNC Symbol;Acc:HGNC:13091]	91975	zf-C2H2
ENSG00000176920	44.5148	1.3931	0.286952	4.8548	1.20506e-06	8.73689e-06	Up	25.1858	25.8459	22.505	72.8621	65.2565	55.4338	FUT2	19	48695971	48705951	+	3381	protein_coding	fucosyltransferase 2 [Source:HGNC Symbol;Acc:HGNC:4013]	2524	-
ENSG00000137875	26.2617	1.84887	0.382245	4.83687	1.319e-06	9.5015e-06	Up	9.44469	12.4443	12.2755	42.86	41.3598	39.186	BCL2L10	15	52109263	52112775	-	1319	protein_coding	BCL2 like 10 [Source:HGNC Symbol;Acc:HGNC:993]	10017	-
ENSG00000244161	62.3662	1.25951	0.260409	4.83667	1.32035e-06	9.50823e-06	Up	31.4823	26.8031	52.1707	82.5056	80.8813	100.354	FLNB-AS1	3	58162547	58170636	-	3709	lncRNA	FLNB antisense RNA 1 [Source:HGNC Symbol;Acc:HGNC:40239]	105377105	-
ENSG00000267733	74.7715	-1.07436	0.22225	-4.83402	1.33804e-06	9.62634e-06	Down	91.2987	110.084	102.295	57.861	45.0362	42.0532	ENSG00000267733	18	12201982	12223539	+	2209	transcribed_processed_pseudogene	solute carrier family 5 (low affinity glucose cotransporter), member 4 (SLC5A4) pseudogene		-
ENSG00000204335	39.8418	1.46139	0.302526	4.83064	1.36098e-06	9.77577e-06	Up	25.1858	19.1451	19.4361	58.9325	54.2272	62.1241	SP5	2	170715337	170718078	+	2074	protein_coding	Sp5 transcription factor [Source:HGNC Symbol;Acc:HGNC:14529]	389058	zf-C2H2
ENSG00000272501	73.9661	1.12736	0.233779	4.82232	1.41898e-06	1.01633e-05	Up	31.4823	55.5207	52.1707	90.0061	106.616	108	ENSG00000272501	6	31195200	31198037	-	2838	lncRNA	novel transcript, antisense to HCG27		-
ENSG00000204475	59.792	-1.23176	0.255803	-4.81527	1.47004e-06	1.0499e-05	Down	79.7552	95.7254	75.6986	45.003	36.7642	25.8054	NCR3	6	31588895	31593006	-	1233	protein_coding	natural cytotoxicity triggering receptor 3 [Source:HGNC Symbol;Acc:HGNC:19077]	259197	-
ENSG00000267922	46.899	1.44051	0.299862	4.80391	1.55596e-06	1.10845e-05	Up	18.8894	20.1023	36.8264	66.4331	57.9037	81.2392	ENSG00000267922	19	46101122	46196218	+	332	lncRNA	novel transcript		-
ENSG00000286369	76.6269	-1.045	0.217616	-4.80205	1.57049e-06	1.11809e-05	Down	107.04	89.0246	113.548	53.575	46.8744	49.6993	ENSG00000286369	11	68272102	68284879	+	635	lncRNA	novel transcript		-
ENSG00000124557	24.7088	2.01399	0.420211	4.7928	1.64472e-06	1.16615e-05	Up	13.6423	4.78627	11.2525	32.145	37.6833	48.7435	BTN1A1	6	26500303	26510425	+	2954	protein_coding	butyrophilin subfamily 1 member A1 [Source:HGNC Symbol;Acc:HGNC:1135]	696	-
ENSG00000250116	60.688	1.20994	0.252884	4.78458	1.71345e-06	1.21107e-05	Up	27.2847	33.5039	49.1018	85.7201	88.2342	80.2834	RHOQ-AS1	2	46568256	46580238	-	1519	lncRNA	RHOQ antisense RNA 1 [Source:HGNC Symbol;Acc:HGNC:40816]	100506142	-
ENSG00000042062	18.9466	2.30776	0.482377	4.78414	1.71719e-06	1.21296e-05	Up	3.14823	6.70078	9.20659	28.9305	30.3305	35.3629	RIPOR3	20	50586108	50691542	-	6023	protein_coding	RIPOR family member 3 [Source:HGNC Symbol;Acc:HGNC:16168]	140876	-
ENSG00000254343	23.5691	-1.92978	0.404218	-4.77411	1.80505e-06	1.27183e-05	Down	35.68	36.3756	39.8952	10.715	9.19106	9.55755	ENSG00000254343	8	120052180	120056201	+	752	lncRNA	novel transcript		-
ENSG00000286207	60.4491	1.19834	0.251769	4.75965	1.93928e-06	1.36045e-05	Up	30.4329	33.5039	46.033	92.1491	71.6903	88.8852	ENSG00000286207	2	152635268	152641275	-	4629	lncRNA	novel transcript, antisense to FMNL2		-
ENSG00000286593	87.6176	1.01061	0.212545	4.75479	1.9865e-06	1.39142e-05	Up	45.1246	55.5207	73.6527	116.794	108.454	126.16	ENSG00000286593	18	14404551	14430923	-	2551	lncRNA	novel transcript		-
ENSG00000283696	51.2024	1.27472	0.268324	4.75067	2.02741e-06	1.41743e-05	Up	36.7294	30.6321	22.505	75.0051	73.5285	68.8144	ENSG00000283696	1	161399409	161422424	+	997	lncRNA	novel transcript		-
ENSG00000234500	55.9777	1.30563	0.275352	4.74168	2.11953e-06	1.47679e-05	Up	20.9882	28.7176	47.0559	73.9336	76.2858	88.8852	ENSG00000234500	7	66511556	66545066	+	712	unprocessed_pseudogene	GTF2I repeat domain containing 1 (GTF2IRD1) pseudogene		-
ENSG00000166035	79.6037	1.07366	0.226477	4.74068	2.13005e-06	1.48137e-05	Up	57.7176	47.8627	48.0789	127.509	82.7195	113.735	LIPC	15	58410569	58569844	+	4992	protein_coding	lipase C, hepatic type [Source:HGNC Symbol;Acc:HGNC:6619]	3990	-
ENSG00000141448	35.8547	1.59844	0.337729	4.7329	2.21334e-06	1.53598e-05	Up	18.8894	22.0168	12.2755	67.5046	52.389	42.0532	GATA6	18	22169589	22202528	+	3799	protein_coding	GATA binding protein 6 [Source:HGNC Symbol;Acc:HGNC:4174]	2627	zf-GATA
ENSG00000258036	16.8015	-2.44183	0.51602	-4.73204	2.22274e-06	1.54127e-05	Down	29.3835	22.0168	33.7575	5.3575	5.51464	4.77878	KRT125P	12	52729517	52736142	-	989	unprocessed_pseudogene	keratin 125 pseudogene [Source:HGNC Symbol;Acc:HGNC:48875]		-
ENSG00000260467	13.5872	3.00545	0.63526	4.73105	2.23363e-06	1.54717e-05	Up	1.04941	4.78627	3.06886	24.6445	19.3012	28.6727	ENSG00000260467	16	57681124	57701730	-	804	lncRNA	novel transcript, antisense to CCDC135 and GPR97		-
ENSG00000216316	16.9663	2.62374	0.555256	4.72529	2.29793e-06	1.5893e-05	Up	3.14823	2.87176	8.18364	41.7885	25.735	20.0709	ENSG00000216316	6	119269133	119269714	-	582	processed_pseudogene	60S Ribosomal Protein L13A (RPL13) pseudogene		-
ENSG00000115850	61.3239	1.2008	0.254149	4.72479	2.30351e-06	1.59218e-05	Up	37.7788	27.7604	46.033	100.721	75.3667	80.2834	LCT	2	135787850	135837184	-	6580	protein_coding	lactase [Source:HGNC Symbol;Acc:HGNC:6530]	3938	-
ENSG00000011105	77.733	-1.02159	0.216878	-4.71043	2.472e-06	1.70238e-05	Down	108.089	111.041	93.0889	57.861	53.3081	43.009	TSPAN9	12	3077355	3286564	+	6905	protein_coding	tetraspanin 9 [Source:HGNC Symbol;Acc:HGNC:21640]	10867	-
ENSG00000175899	114.35	1.00212	0.212971	4.70541	2.53357e-06	1.74168e-05	Up	81.854	47.8627	99.2266	150.01	135.109	172.036	A2M	12	9067664	9116229	-	6318	protein_coding	alpha-2-macroglobulin [Source:HGNC Symbol;Acc:HGNC:7]	2	-
ENSG00000104783	14.5912	2.78537	0.592508	4.70099	2.58906e-06	1.77811e-05	Up	3.14823	3.82901	4.09182	24.6445	18.3821	33.4514	KCNN4	19	43766533	43781257	-	3404	protein_coding	potassium calcium-activated channel subfamily N member 4 [Source:HGNC Symbol;Acc:HGNC:6293]	3783	-
ENSG00000234199	36.7004	1.50532	0.321657	4.67988	2.87044e-06	1.95645e-05	Up	13.6423	19.1451	24.5509	52.5035	60.661	49.6993	LINC01191	2	113970719	114007304	+	2939	lncRNA	long intergenic non-protein coding RNA 1191 [Source:HGNC Symbol;Acc:HGNC:49595]	440900	-
ENSG00000167306	28.6212	1.70835	0.365712	4.67129	2.99307e-06	2.03572e-05	Up	10.4941	16.2733	13.2984	47.146	37.6833	46.832	MYO5B	18	49822789	50195147	-	10566	protein_coding	myosin VB [Source:HGNC Symbol;Acc:HGNC:7603]	4645	-
ENSG00000287484	11.7912	3.41566	0.731507	4.66935	3.02154e-06	2.05266e-05	Up	3.14823	1.91451	1.02295	21.43	18.3821	24.8496	ENSG00000287484	11	1773745	1774903	+	423	lncRNA	novel transcript		-
ENSG00000124657	57.5121	-1.21734	0.260852	-4.6668	3.05931e-06	2.07639e-05	Down	59.8164	86.1528	95.1348	37.5025	34.926	31.5399	OR2B6	6	27957241	27958182	+	942	protein_coding	olfactory receptor family 2 subfamily B member 6 [Source:HGNC Symbol;Acc:HGNC:8241]	26212	-
ENSG00000233725	12.3268	3.25446	0.697727	4.66437	3.09562e-06	2.1004e-05	Up	2.09882	3.82901	1.02295	20.3585	28.4923	18.1593	NRAD1	13	43908669	44030461	+	5160	lncRNA	non-coding RNA in the aldehyde dehydrogenase 1A pathway [Source:HGNC Symbol;Acc:HGNC:26981]	121838	-
ENSG00000063127	47.3644	1.30054	0.278849	4.66397	3.10172e-06	2.10327e-05	Up	34.6305	22.0168	25.5739	71.7906	67.0947	63.0798	SLC6A16	19	49289638	49325215	-	3589	protein_coding	solute carrier family 6 member 16 [Source:HGNC Symbol;Acc:HGNC:13622]	28968	-
ENSG00000185352	75.6718	1.02731	0.220322	4.66278	3.11965e-06	2.11479e-05	Up	48.2729	43.0764	58.3084	98.5781	112.131	93.664	HS6ST3	13	96090107	96839562	+	8538	protein_coding	heparan sulfate 6-O-sulfotransferase 3 [Source:HGNC Symbol;Acc:HGNC:19134]	266722	-
ENSG00000257616	19.3498	-2.14491	0.46085	-4.65424	3.25174e-06	2.19971e-05	Down	35.68	32.5466	26.5968	5.3575	8.27195	7.64604	ENSG00000257616	12	52730425	52732865	+	2441	processed_pseudogene	DEAD (Asp-Glu-Ala-Asp) box polypeptide 23 (DDX23) pseudogene		-
ENSG00000178809	77.2032	1.03111	0.221899	4.64673	3.3724e-06	2.27587e-05	Up	43.0258	46.9054	62.4002	93.2206	102.021	115.646	TRIM73	7	75395063	75410996	+	5544	protein_coding	tripartite motif containing 73 [Source:HGNC Symbol;Acc:HGNC:18162]	375593	-
ENSG00000165300	44.6047	-1.3016	0.281029	-4.63155	3.62936e-06	2.43615e-05	Down	61.9152	66.0505	62.4002	26.7875	28.4923	21.9824	SLITRK5	13	87671371	87696272	+	21942	protein_coding	SLIT and NTRK like family member 5 [Source:HGNC Symbol;Acc:HGNC:20295]	26050	-
ENSG00000188282	32.2584	1.58197	0.34194	4.62646	3.71964e-06	2.49304e-05	Up	13.6423	14.3588	20.4591	49.289	42.2789	53.5223	RUFY4	2	218034960	218090581	+	4357	protein_coding	RUN and FYVE domain containing 4 [Source:HGNC Symbol;Acc:HGNC:24804]	285180	-
ENSG00000260273	36.0604	-1.48056	0.320764	-4.61574	3.9169e-06	2.61746e-05	Down	53.5199	58.3925	47.0559	23.573	14.7057	19.1151	ENSG00000260273	6	109382795	109383666	+	872	lncRNA	novel transcript, antisense to CD164		-
ENSG00000270344	67.6681	1.08998	0.237295	4.59336	4.36162e-06	2.8932e-05	Up	33.5811	43.0764	53.1936	80.3626	99.2634	96.5313	POC1B-AS1	12	89524594	89548005	+	8158	lncRNA	POC1B antisense RNA 1 [Source:HGNC Symbol;Acc:HGNC:52949]		-
ENSG00000166578	29.7505	1.63763	0.356942	4.58794	4.47631e-06	2.96491e-05	Up	13.6423	15.3161	14.3214	53.575	37.6833	43.9647	IQCD	12	113195441	113221094	-	2460	protein_coding	IQ motif containing D [Source:HGNC Symbol;Acc:HGNC:25168]	115811	-
ENSG00000048540	14.1875	-2.66336	0.580688	-4.58655	4.50633e-06	2.98217e-05	Down	26.2353	22.9741	24.5509	1.0715	5.51464	4.77878	LMO3	12	16548372	16610594	-	10002	protein_coding	LIM domain only 3 [Source:HGNC Symbol;Acc:HGNC:6643]	55885	-
ENSG00000258072	51.6604	1.20991	0.263989	4.58318	4.57956e-06	3.02796e-05	Up	27.2847	33.5039	32.7345	69.6476	81.8004	64.9914	ENSG00000258072	12	107903270	107903948	-	679	processed_pseudogene	programmed cell death 2 (PDCD2) pseudogene		-
ENSG00000103522	57.9294	-1.19337	0.260416	-4.58257	4.59306e-06	3.036e-05	Down	94.4469	72.7513	74.6757	38.574	42.2789	24.8496	IL21R	16	27402174	27452042	+	5455	protein_coding	interleukin 21 receptor [Source:HGNC Symbol;Acc:HGNC:6006]	50615	-
ENSG00000134769	42.0133	-1.34765	0.294611	-4.57434	4.7772e-06	3.14756e-05	Down	54.5693	64.136	62.4002	19.287	22.0585	29.6284	DTNA	18	34493291	34891844	+	14445	protein_coding	dystrobrevin alpha [Source:HGNC Symbol;Acc:HGNC:3057]	1837	-
ENSG00000211747	11.9881	-3.26114	0.713055	-4.57348	4.79689e-06	3.15684e-05	Down	12.5929	22.9741	29.6657	1.0715	2.75732	2.86727	TRBV20-1	7	142626649	142627399	+	413	TR_V_gene	T cell receptor beta variable 20-1 [Source:HGNC Symbol;Acc:HGNC:12196]		-
ENSG00000227934	60.5513	-1.14552	0.250513	-4.57268	4.81522e-06	3.16798e-05	Down	95.4963	73.7085	80.8134	41.7885	28.4923	43.009	ENSG00000227934	1	231021611	231022183	+	573	processed_pseudogene	ring finger protein 4 (RNF4) pseudogene		-
ENSG00000125872	85.802	1.03843	0.227219	4.57018	4.87299e-06	3.20318e-05	Up	65.0634	47.8627	56.2625	84.6486	142.461	118.514	LRRN4	20	6040546	6054060	-	2935	protein_coding	leucine rich repeat neuronal 4 [Source:HGNC Symbol;Acc:HGNC:16208]	164312	-
ENSG00000183486	51.0101	1.30864	0.286589	4.56626	4.96503e-06	3.25609e-05	Up	34.6305	20.1023	33.7575	53.575	81.8004	82.195	MX2	21	41361999	41409393	+	14562	protein_coding	MX dynamin like GTPase 2 [Source:HGNC Symbol;Acc:HGNC:7533]	4600	-
ENSG00000167701	44.9376	1.57382	0.345081	4.56072	5.09792e-06	3.33161e-05	Up	12.5929	15.3161	39.8952	72.8621	49.6317	79.3277	GPT	8	144502973	144507174	+	2756	protein_coding	glutamic--pyruvic transaminase [Source:HGNC Symbol;Acc:HGNC:4552]	2875	-
ENSG00000213900	21.4445	-1.94606	0.427286	-4.55448	5.25162e-06	3.42709e-05	Down	36.7294	31.5894	33.7575	9.64351	6.43374	10.5133	RPS17P1	6	29489271	29489676	-	406	processed_pseudogene	ribosomal protein S17 pseudogene 1 [Source:HGNC Symbol;Acc:HGNC:13982]		-
ENSG00000087237	61.9962	1.12157	0.246473	4.55049	5.35211e-06	3.48661e-05	Up	38.8282	31.5894	47.0559	72.8621	94.6679	86.9737	CETP	16	56961923	56983845	+	3391	protein_coding	cholesteryl ester transfer protein [Source:HGNC Symbol;Acc:HGNC:1869]	1071	-
ENSG00000211826	68.5196	1.04778	0.230381	4.54803	5.41515e-06	3.52258e-05	Up	39.8776	43.0764	51.1477	90.0061	103.859	83.1507	TRDJ4	14	22455249	22455296	+	48	TR_J_gene	T cell receptor delta joining 4 [Source:HGNC Symbol;Acc:HGNC:12260]		-
ENSG00000225744	53.2954	1.17725	0.258982	4.54569	5.47554e-06	3.55672e-05	Up	37.7788	30.6321	29.6657	77.1481	66.1756	78.3719	ENSG00000225744	2	111607841	111612518	+	792	lncRNA	novel transcript		-
ENSG00000272398	39.2752	1.37878	0.303727	4.53954	5.63776e-06	3.65054e-05	Up	23.087	24.8886	17.3902	58.9325	59.7419	51.6108	CD24	6	106969831	106975627	-	3096	protein_coding	CD24 molecule [Source:HGNC Symbol;Acc:HGNC:1645]	100133941	-
ENSG00000285420	58.3489	1.15844	0.255276	4.53799	5.6793e-06	3.6711e-05	Up	40.927	25.8459	41.9411	72.8621	88.2342	80.2834	PDGFRL2P	5	151173981	151180617	+	888	unitary_pseudogene	platelet derived growth factor receptor like 2, pseudogene [Source:HGNC Symbol;Acc:HGNC:54778]		-
ENSG00000284070	48.8433	-1.25618	0.276962	-4.53558	5.74444e-06	3.70789e-05	Down	67.1623	57.4352	81.8364	32.145	23.8968	30.5842	ENSG00000284070	22	24645171	24651657	-	4634	lncRNA	novel transcript		-
ENSG00000237036	66.3845	1.09784	0.24211	4.53447	5.77478e-06	3.72534e-05	Up	45.1246	44.9909	36.8264	84.6486	111.212	75.5047	ZEB1-AS1	10	31206278	31320447	-	3861	lncRNA	ZEB1 antisense RNA 1 [Source:HGNC Symbol;Acc:HGNC:42354]	220930	-
ENSG00000254475	11.4873	-3.18589	0.702659	-4.53405	5.78644e-06	3.7318e-05	Down	15.7412	24.8886	21.482	2.143	2.75732	1.91151	OR2AT1P	11	75131138	75131880	-	743	unprocessed_pseudogene	olfactory receptor family 2 subfamily AT member 1 pseudogene [Source:HGNC Symbol;Acc:HGNC:15145]		-
ENSG00000135324	47.2177	-1.38235	0.305832	-4.51996	6.18527e-06	3.96857e-05	Down	81.854	58.3925	64.4461	32.145	33.0878	13.3806	MRAP2	6	84033772	84090881	+	2137	protein_coding	melanocortin 2 receptor accessory protein 2 [Source:HGNC Symbol;Acc:HGNC:21232]	112609	-
ENSG00000173805	41.25	1.35836	0.300663	4.51789	6.24583e-06	4.00515e-05	Up	17.84	24.8886	26.5968	63.2186	65.2565	49.6993	HAP1	17	41717742	41734644	-	6223	protein_coding	huntingtin associated protein 1 [Source:HGNC Symbol;Acc:HGNC:4812]	9001	-
ENSG00000237693	23.6324	2.03288	0.450158	4.51594	6.30379e-06	4.03887e-05	Up	5.24705	18.1878	4.09182	38.574	43.198	32.4957	IRGM	5	150846523	150900736	+	2271	protein_coding	immunity related GTPase M [Source:HGNC Symbol;Acc:HGNC:29597]	345611	-
ENSG00000162931	66.8842	1.07135	0.237433	4.51222	6.41541e-06	4.10222e-05	Up	37.7788	36.3756	55.2395	98.5781	87.3151	86.018	TRIM17	1	228407935	228416861	-	3553	protein_coding	tripartite motif containing 17 [Source:HGNC Symbol;Acc:HGNC:13430]	51127	-
ENSG00000229664	11.1413	3.32311	0.736872	4.50975	6.49026e-06	4.14303e-05	Up	2.09882	0.957254	3.06886	20.3585	18.3821	21.9824	ENSG00000229664	10	6025978	6036427	+	480	lncRNA	novel transcript		-
ENSG00000257675	14.0366	-2.62153	0.581551	-4.50782	6.54969e-06	4.17505e-05	Down	18.8894	25.8459	27.6198	5.3575	4.59553	1.91151	BTBD10P1	12	52748776	52750127	+	1352	processed_pseudogene	BTB domain containing 10 pseudogene 1 [Source:HGNC Symbol;Acc:HGNC:51540]		-
ENSG00000187260	16.3938	2.34484	0.520922	4.50134	6.75279e-06	4.29481e-05	Up	5.24705	3.82901	7.16068	28.9305	32.1687	21.0266	WDR86	7	151375909	151410727	-	4044	protein_coding	WD repeat domain 86 [Source:HGNC Symbol;Acc:HGNC:28020]	349136	-
ENSG00000256937	60.4873	1.07097	0.238805	4.4847	7.30173e-06	4.61559e-05	Up	40.927	39.2474	36.8264	84.6486	78.124	83.1507	KRT17P8	12	9127783	9128645	+	863	processed_pseudogene	keratin 17 pseudogene 8 [Source:HGNC Symbol;Acc:HGNC:50726]		-
ENSG00000176641	25.7531	1.70689	0.380668	4.48394	7.32776e-06	4.62808e-05	Up	10.4941	13.4016	12.2755	38.574	36.7642	43.009	RNF152	18	61808067	61894247	-	10213	protein_coding	ring finger protein 152 [Source:HGNC Symbol;Acc:HGNC:26811]	220441	-
ENSG00000271913	45.7255	1.29898	0.290235	4.47561	7.61919e-06	4.78909e-05	Up	16.7906	33.5039	28.6427	70.7191	60.661	64.0356	TAGAP-AS1	6	158988178	159088114	+	12397	lncRNA	TAGAP antisense RNA 1 [Source:HGNC Symbol;Acc:HGNC:55239]	105378083	-
ENSG00000226496	11.0617	3.6044	0.807165	4.46551	7.98776e-06	5.01237e-05	Up	0	1.91451	3.06886	27.859	22.0585	11.4691	LINC00323	21	41141493	41148198	-	2570	lncRNA	long intergenic non-protein coding RNA 323 [Source:HGNC Symbol;Acc:HGNC:19720]	284835	-
ENSG00000140379	12.4762	3.03824	0.681122	4.46063	8.17179e-06	5.11929e-05	Up	5.24705	0	3.06886	15.001	25.735	25.8054	BCL2A1	15	79960892	79971196	-	995	protein_coding	BCL2 related protein A1 [Source:HGNC Symbol;Acc:HGNC:991]	597	-
ENSG00000117226	403.326	1.15214	0.258721	4.45323	8.45894e-06	5.28742e-05	Up	165.807	287.176	297.68	590.397	555.14	523.754	GBP3	1	89006679	89022894	-	4284	protein_coding	guanylate binding protein 3 [Source:HGNC Symbol;Acc:HGNC:4184]	2635	-
ENSG00000124104	76.1814	1.0467	0.235298	4.4484	8.65117e-06	5.38965e-05	Up	33.5811	46.9054	68.538	101.793	100.183	106.089	SNX21	20	45833799	45843276	+	4078	protein_coding	sorting nexin family member 21 [Source:HGNC Symbol;Acc:HGNC:16154]	90203	-
ENSG00000160183	46.622	-1.22804	0.27686	-4.43561	9.18133e-06	5.69318e-05	Down	68.2117	65.0933	62.4002	34.288	22.9776	26.7611	TMPRSS3	21	42371887	42396091	-	4908	protein_coding	transmembrane serine protease 3 [Source:HGNC Symbol;Acc:HGNC:11877]	64699	-
ENSG00000158806	28.5773	1.60172	0.361622	4.42927	9.45533e-06	5.84963e-05	Up	14.6917	12.4443	15.3443	48.2175	35.8451	44.9205	NPM2	8	22024125	22036897	+	2063	protein_coding	nucleophosmin/nucleoplasmin 2 [Source:HGNC Symbol;Acc:HGNC:7930]	10361	-
ENSG00000230756	29.6243	1.54823	0.350395	4.41853	9.93738e-06	6.12493e-05	Up	15.7412	16.2733	13.2984	39.6455	45.9553	46.832	RHOQP3	2	130212870	130213490	-	621	processed_pseudogene	ras homolog family member Q pseudogene 3 [Source:HGNC Symbol;Acc:HGNC:37837]		-
ENSG00000180509	36.4276	1.38294	0.313391	4.41282	1.02034e-05	6.28028e-05	Up	18.8894	19.1451	22.505	55.718	46.8744	55.4338	KCNE1	21	34446688	34512214	-	7206	protein_coding	potassium voltage-gated channel subfamily E regulatory subunit 1 [Source:HGNC Symbol;Acc:HGNC:6240]	3753	-
ENSG00000108375	43.4684	1.2631	0.286272	4.41224	1.02305e-05	6.29185e-05	Up	29.3835	22.9741	24.5509	54.6465	66.1756	63.0798	RNF43	17	58353676	58417595	-	6329	protein_coding	ring finger protein 43 [Source:HGNC Symbol;Acc:HGNC:18505]	54894	-
ENSG00000131400	34.9752	1.46522	0.332245	4.41007	1.03339e-05	6.35019e-05	Up	25.1858	13.4016	17.3902	55.718	55.1464	43.009	NAPSA	19	50358477	50365830	-	3581	protein_coding	napsin A aspartic peptidase [Source:HGNC Symbol;Acc:HGNC:13395]	9476	-
ENSG00000092758	29.7071	1.59058	0.360781	4.4087	1.03991e-05	6.38331e-05	Up	11.5435	11.487	21.482	41.7885	43.198	48.7435	COL9A3	20	62816244	62841159	+	4841	protein_coding	collagen type IX alpha 3 chain [Source:HGNC Symbol;Acc:HGNC:2219]	1299	-
ENSG00000269720	47.4315	1.26069	0.287304	4.388	1.14396e-05	6.9764e-05	Up	23.087	22.0168	38.8723	58.9325	66.1756	75.5047	CCDC194	19	17390509	17394158	-	1464	protein_coding	coiled-coil domain containing 194 [Source:HGNC Symbol;Acc:HGNC:53438]	110806280	-
ENSG00000267507	20.3674	1.94545	0.444747	4.37428	1.21834e-05	7.396e-05	Up	9.44469	7.65803	8.18364	24.6445	33.0878	39.186	ENSG00000267507	19	55119250	55120383	-	488	processed_pseudogene	nuclear transport factor 2, pseudogene		-
ENSG00000207870	20.7404	1.97662	0.452759	4.36573	1.26701e-05	7.67697e-05	Up	4.19764	7.65803	13.2984	35.3595	26.6541	37.2745	MIR221	X	45746157	45746266	-	110	miRNA	microRNA 221 [Source:HGNC Symbol;Acc:HGNC:31601]	407006	-
ENSG00000077327	62.9274	-1.06939	0.245459	-4.35669	1.32046e-05	7.98369e-05	Down	66.1128	99.5544	90.02	38.574	44.1171	39.186	SPAG6	10	22345445	22454224	+	3876	protein_coding	sperm associated antigen 6 [Source:HGNC Symbol;Acc:HGNC:11215]	9576	-
ENSG00000243225	16.1085	2.21494	0.508508	4.35577	1.32602e-05	8.01084e-05	Up	5.24705	6.70078	5.11477	28.9305	23.8968	26.7611	ENSG00000243225	14	76968683	76969145	+	463	processed_pseudogene	ribosomal protein, large, P1 (RPLP1) pseudogene		-
ENSG00000256894	9.66464	-3.78668	0.872071	-4.34217	1.41079e-05	8.46989e-05	Down	13.6423	22.9741	17.3902	2.143	1.83821	0	ENSG00000256894	12	26125155	26126617	-	826	lncRNA	novel transcript, antisense to SSPN		-
ENSG00000120341	24.5589	1.71242	0.396027	4.32401	1.53217e-05	9.11941e-05	Up	11.5435	7.65803	15.3443	40.717	37.6833	34.4072	SEC16B	1	177923956	177984303	-	7377	protein_coding	SEC16 homolog B, endoplasmic reticulum export factor [Source:HGNC Symbol;Acc:HGNC:30301]	89866;111240474	-
ENSG00000273824	10.7805	3.27981	0.760077	4.31511	1.59526e-05	9.44499e-05	Up	1.04941	0.957254	4.09182	11.7865	24.8159	21.9824	ENSG00000273824	12	68426331	68427737	-	1407	lncRNA	novel transcript		-
ENSG00000248445	54.9769	1.08027	0.250369	4.3147	1.59818e-05	9.45983e-05	Up	35.68	34.4611	35.8034	72.8621	70.7712	80.2834	SEMA6A-AS1	5	116447547	116508276	+	2829	lncRNA	SEMA6A antisense RNA 1 [Source:HGNC Symbol;Acc:HGNC:51110]		-
ENSG00000271338	17.6911	-2.12938	0.493992	-4.31056	1.62844e-05	9.62629e-05	Down	29.3835	21.0596	35.8034	9.64351	6.43374	3.82302	ENSG00000271338	6	53381519	53382203	+	685	processed_pseudogene	WW domain binding protein 11 (WBP11) pseudogene		-
ENSG00000223685	20.6861	1.89501	0.439848	4.30834	1.64483e-05	9.71556e-05	Up	7.34587	5.74352	13.2984	32.145	33.0878	32.4957	LINC00571	13	38050817	38350259	-	1571	lncRNA	long intergenic non-protein coding RNA 571 [Source:HGNC Symbol;Acc:HGNC:43721]	100874188	-
ENSG00000251429	40.7564	1.32372	0.307633	4.30292	1.68562e-05	9.93303e-05	Up	22.0376	16.2733	31.7116	52.5035	56.0655	65.9471	AIDAP2	4	158270378	158278676	+	3616	transcribed_processed_pseudogene	AIDA pseudogene 2 [Source:HGNC Symbol;Acc:HGNC:54664]		-
ENSG00000225931	42.5164	-1.32196	0.307564	-4.29816	1.72222e-05	0.000101301	Down	55.6187	51.6917	74.6757	27.859	15.6248	29.6284	ENSG00000225931	1	2566410	2569888	+	1297	TEC	novel transcript		-
ENSG00000128268	23.4077	1.80251	0.420849	4.28303	1.84361e-05	0.000107963	Up	12.5929	9.57254	9.20659	36.431	47.7935	24.8496	MGAT3	22	39457012	39492194	+	5789	protein_coding	beta-1,4-mannosyl-glycoprotein 4-beta-N-acetylglucosaminyltransferase [Source:HGNC Symbol;Acc:HGNC:7046]	4248	-
ENSG00000156920	20.3596	-1.92244	0.449059	-4.28106	1.86008e-05	0.000108843	Down	26.2353	33.5039	36.8264	8.57201	4.59553	12.4248	ADGRG4	X	136300963	136416890	+	10076	protein_coding	adhesion G protein-coupled receptor G4 [Source:HGNC Symbol;Acc:HGNC:18992]	139378	-
ENSG00000224875	18.7015	2.0231	0.474365	4.26486	2.00026e-05	0.000116531	Up	5.24705	5.74352	11.2525	23.573	36.7642	29.6284	EML4-AS1	2	42143238	42170301	-	947	lncRNA	EML4 antisense RNA 1 [Source:HGNC Symbol;Acc:HGNC:40112]		-
ENSG00000139174	13.8663	2.4204	0.569614	4.24919	2.14542e-05	0.000124377	Up	3.14823	5.74352	4.09182	28.9305	19.3012	21.9824	PRICKLE1	12	42456757	42590355	-	8223	protein_coding	prickle planar cell polarity protein 1 [Source:HGNC Symbol;Acc:HGNC:17019]	144165	-
ENSG00000229291	16.5062	-2.11792	0.498667	-4.24717	2.16486e-05	0.00012531	Down	23.087	27.7604	29.6657	6.42901	8.27195	3.82302	LINC02768	1	235957879	235971825	-	190	lncRNA	long intergenic non-protein coding RNA 2768 [Source:HGNC Symbol;Acc:HGNC:54288]		-
ENSG00000261468	43.2848	1.20897	0.284913	4.24331	2.20248e-05	0.000127292	Up	22.0376	28.7176	27.6198	55.718	61.5801	64.0356	ENSG00000261468	3	30697661	30699576	+	1916	lncRNA	novel transcript		-
ENSG00000285966	12.2517	2.65893	0.627018	4.2406	2.22924e-05	0.000128608	Up	1.04941	3.82901	5.11477	20.3585	20.2203	22.9381	ENSG00000285966	14	76958098	77000609	-	2847	lncRNA	novel transcript		-
ENSG00000144671	13.2426	2.48253	0.585456	4.24033	2.2319e-05	0.000128728	Up	2.09882	4.78627	5.11477	21.43	20.2203	25.8054	SLC22A14	3	38282294	38318575	+	3659	protein_coding	solute carrier family 22 member 14 [Source:HGNC Symbol;Acc:HGNC:8495]	9389	-
ENSG00000258303	35.8293	-1.37053	0.325024	-4.21671	2.47889e-05	0.000141597	Down	46.1741	57.4352	51.1477	22.5015	12.8675	24.8496	ENSG00000258303	12	93836167	93838038	+	779	lncRNA	novel transcript		-
ENSG00000162739	33.6547	1.39574	0.332139	4.20228	2.64245e-05	0.00015033	Up	17.84	13.4016	24.5509	45.003	52.389	48.7435	SLAMF6	1	160485030	160523262	-	2746	protein_coding	SLAM family member 6 [Source:HGNC Symbol;Acc:HGNC:21392]	114836	-
ENSG00000198542	17.0917	-2.00924	0.482535	-4.16393	3.1281e-05	0.000175522	Down	23.087	32.5466	26.5968	5.3575	8.27195	6.69029	ITGBL1	13	101452593	101720856	+	6176	protein_coding	integrin subunit beta like 1 [Source:HGNC Symbol;Acc:HGNC:6164]	9358	-
ENSG00000167912	18.9454	-1.88256	0.452956	-4.15617	3.23631e-05	0.000181188	Down	31.4823	32.5466	25.5739	5.3575	10.1102	8.6018	ENSG00000167912	8	59119040	59123478	+	3875	lncRNA	novel transcript	100505501	-
ENSG00000111057	31.0569	1.43604	0.345841	4.15232	3.29118e-05	0.000184077	Up	17.84	21.0596	11.2525	48.2175	46.8744	41.0975	KRT18	12	52948871	52952906	+	3069	protein_coding	keratin 18 [Source:HGNC Symbol;Acc:HGNC:6430]	3875	-
ENSG00000169116	31.5554	1.46571	0.353027	4.15184	3.29813e-05	0.00018442	Up	17.84	15.3161	17.3902	31.0735	55.1464	52.5665	PARM1	4	74933095	75050115	+	5034	protein_coding	prostate androgen-regulated mucin-like protein 1 [Source:HGNC Symbol;Acc:HGNC:24536]	25849	-
ENSG00000049247	56.4227	1.02096	0.2461	4.14856	3.34568e-05	0.000186616	Up	34.6305	40.2047	36.8264	76.0766	77.2049	73.5932	UTS2	1	7843083	7853512	-	1793	protein_coding	urotensin 2 [Source:HGNC Symbol;Acc:HGNC:12636]	10911	-
ENSG00000125900	11.6573	2.73061	0.660605	4.13351	3.57271e-05	0.000198249	Up	6.29646	0.957254	2.04591	19.287	17.463	23.8939	SIRPD	20	1534251	1557705	-	823	protein_coding	signal regulatory protein delta [Source:HGNC Symbol;Acc:HGNC:16248]	128646	-
ENSG00000276903	27.5853	-1.50775	0.365072	-4.13001	3.62754e-05	0.000200995	Down	48.2729	36.3756	37.8493	15.001	16.5439	11.4691	H2AC16	6	27865317	27865798	+	482	protein_coding	H2A clustered histone 16 [Source:HGNC Symbol;Acc:HGNC:4730]	8332	-
ENSG00000286909	45.8826	1.19013	0.288335	4.12758	3.66604e-05	0.000202779	Up	23.087	25.8459	34.7805	76.0766	51.4699	64.0356	ENSG00000286909	3	197649303	197651482	-	1454	lncRNA	novel transcript		-
ENSG00000263327	56.9774	1.02307	0.248528	4.11653	3.84626e-05	0.000211812	Up	32.5317	38.2901	41.9411	72.8621	84.5577	71.6816	TAPT1-AS1	4	16226685	16320140	+	2763	lncRNA	TAPT1 antisense RNA 1 (head to head) [Source:HGNC Symbol;Acc:HGNC:26832]		-
ENSG00000204947	58.3895	1.0462	0.25429	4.11421	3.88513e-05	0.000213744	Up	50.3717	32.5466	31.7116	70.7191	80.8813	84.1065	ZNF425	7	149102784	149126324	-	3665	protein_coding	zinc finger protein 425 [Source:HGNC Symbol;Acc:HGNC:20690]	155054	zf-C2H2
ENSG00000230724	30.0414	1.48166	0.360835	4.1062	4.02215e-05	0.000220368	Up	11.5435	12.4443	23.528	48.2175	37.6833	46.832	LINC01001	11	127204	139612	-	3823	lncRNA	long intergenic non-protein coding RNA 1001 [Source:HGNC Symbol;Acc:HGNC:38540]		-
ENSG00000276445	25.57	1.57941	0.384673	4.10586	4.0282e-05	0.000220645	Up	11.5435	9.57254	17.3902	42.86	38.6024	33.4514	ENSG00000276445	19	39812972	39813555	-	584	lncRNA	novel transcript		-
ENSG00000223563	21.3345	1.75838	0.428355	4.10496	4.04377e-05	0.000221337	Up	9.44469	8.61528	11.2525	26.7875	42.2789	29.6284	ENSG00000223563	21	26889376	26939742	+	361	lncRNA	novel transcript		-
ENSG00000129221	8.56588	3.99476	0.97368	4.10274	4.08281e-05	0.000223257	Up	1.04941	0.957254	1.02295	19.287	13.7866	15.2921	AIPL1	17	6393693	6435199	-	3985	protein_coding	aryl hydrocarbon receptor interacting protein like 1 [Source:HGNC Symbol;Acc:HGNC:359]	23746	-
ENSG00000287063	21.5447	1.76845	0.431154	4.10166	4.10197e-05	0.000224196	Up	7.34587	6.70078	15.3443	35.3595	35.8451	28.6727	ENSG00000287063	9	33706679	33710715	+	3170	lncRNA	novel transcript		-
ENSG00000286972	9.88759	-2.9404	0.719602	-4.08615	4.38582e-05	0.000238208	Down	19.9388	17.2306	15.3443	2.143	2.75732	1.91151	ENSG00000286972	20	40717257	40758636	+	1879	lncRNA	novel transcript		-
ENSG00000230730	8.7574	4.63676	1.13789	4.07487	4.60401e-05	0.000249218	Up	1.04941	0	1.02295	21.43	14.7057	14.3363	ENSG00000230730	2	28633282	28664540	-	581	lncRNA	novel transcript		-
ENSG00000267251	30.6889	-1.40414	0.344591	-4.07481	4.6052e-05	0.000249223	Down	37.7788	45.9482	50.1248	12.858	20.2203	17.2036	ENSG00000267251	18	80183680	80202992	+	2232	lncRNA	novel transcript, antisense to PARD6G		-
ENSG00000287555	32.557	1.33479	0.328161	4.06748	4.75235e-05	0.000256878	Up	19.9388	19.1451	16.3673	46.0745	44.1171	49.6993	ENSG00000287555	4	152448275	152513788	+	5198	lncRNA	novel transcript, antisense to FBXW7		-
ENSG00000130598	11.1831	2.68773	0.660998	4.06617	4.77931e-05	0.000258149	Up	1.04941	3.82901	4.09182	16.0725	23.8968	18.1593	TNNI2	11	1838981	1841680	+	1090	protein_coding	troponin I2, fast skeletal type [Source:HGNC Symbol;Acc:HGNC:11946]	7136	-
ENSG00000204653	64.1329	1.02164	0.25158	4.06088	4.8888e-05	0.000263432	Up	29.3835	38.2901	59.3314	83.5771	89.1533	85.0622	ASPDH	19	50511600	50514690	-	1681	protein_coding	aspartate dehydrogenase domain containing [Source:HGNC Symbol;Acc:HGNC:33856]	554235	-
ENSG00000257125	8.93636	-3.30746	0.816616	-4.05021	5.11728e-05	0.000274235	Down	15.7412	12.4443	20.4591	2.143	0.919106	1.91151	KRT127P	12	52751978	52753821	-	433	unprocessed_pseudogene	keratin 127 pseudogene [Source:HGNC Symbol;Acc:HGNC:40019]		-
ENSG00000281491	45.9319	1.15311	0.284985	4.04621	5.20544e-05	0.000278431	Up	18.8894	31.5894	34.7805	68.5761	62.4992	59.2568	DNAJB5-DT	9	34985410	34989379	-	749	lncRNA	DNAJB5 divergent transcript [Source:HGNC Symbol;Acc:HGNC:49846]	101926900	-
ENSG00000267308	37.4789	1.31091	0.324313	4.04211	5.29726e-05	0.000282939	Up	14.6917	17.2306	32.7345	52.5035	55.1464	52.5665	LINC01764	19	15827005	15835853	-	2449	lncRNA	long intergenic non-protein coding RNA 1764 [Source:HGNC Symbol;Acc:HGNC:52553]		-
ENSG00000260083	51.5731	1.0758	0.266577	4.03562	5.44592e-05	0.000289986	Up	25.1858	38.2901	35.8034	78.2196	70.7712	61.1683	MIR762HG	16	30875222	30895220	+	2162	lncRNA	MIR762 host gene [Source:HGNC Symbol;Acc:HGNC:51386]	101928736	-
ENSG00000197558	33.6429	1.36535	0.339212	4.02506	5.69614e-05	0.0003013	Up	14.6917	22.0168	19.4361	63.2186	40.4407	42.0532	SSPOP	7	149776042	149833979	+	21096	transcribed_unitary_pseudogene	SCO-spondin, pseudogene [Source:HGNC Symbol;Acc:HGNC:21998]		-
ENSG00000218561	8.52459	3.54071	0.879889	4.02405	5.72068e-05	0.000302402	Up	2.09882	0.957254	1.02295	17.144	16.5439	13.3806	ENSG00000218561	6	86729708	86730108	-	401	processed_pseudogene	ribosomal protein L29 (RPL29) pseudogene		-
ENSG00000265296	19.305	1.83833	0.456883	4.02365	5.73038e-05	0.000302773	Up	6.29646	5.74352	13.2984	33.2165	25.735	31.5399	FEM1AP2	18	14391913	14393909	-	1997	processed_pseudogene	fem-1 homolog A pseudogene 2 [Source:HGNC Symbol;Acc:HGNC:39830]		-
ENSG00000173762	11.9326	-2.47641	0.616534	-4.01667	5.90264e-05	0.000311436	Down	20.9882	21.0596	18.4132	6.42901	1.83821	2.86727	CD7	17	82314868	82317608	-	2741	protein_coding	CD7 molecule [Source:HGNC Symbol;Acc:HGNC:1695]	924	-
ENSG00000214212	20.7572	1.71549	0.427572	4.01217	6.01636e-05	0.000316769	Up	8.39528	13.4016	7.16068	30.002	33.0878	32.4957	C19orf38	19	10836575	10869790	+	1552	protein_coding	chromosome 19 open reading frame 38 [Source:HGNC Symbol;Acc:HGNC:34073]	255809	-
ENSG00000165323	34.2899	-1.37492	0.342825	-4.01055	6.0578e-05	0.000318653	Down	52.4705	34.4611	61.3773	23.573	13.7866	20.0709	FAT3	11	92224818	92896473	+	19640	protein_coding	FAT atypical cadherin 3 [Source:HGNC Symbol;Acc:HGNC:23112]	120114	-
ENSG00000184838	8.68524	-3.26956	0.816896	-4.00242	6.26979e-05	0.000328424	Down	13.6423	18.1878	15.3443	2.143	1.83821	0.955755	PRR16	5	120464300	120687332	+	2252	protein_coding	proline rich 16 [Source:HGNC Symbol;Acc:HGNC:29654]	51334	-
ENSG00000272720	65.6906	1.00282	0.250672	4.00054	6.31968e-05	0.000330731	Up	33.5811	39.2474	58.3084	90.0061	71.6903	101.31	ENSG00000272720	22	38090127	38091559	+	1433	lncRNA	novel transcript, antisense to BAIAP2L2		-
ENSG00000158156	12.4423	2.37883	0.59519	3.99675	6.42167e-05	0.0003356	Up	2.09882	5.74352	4.09182	22.5015	22.0585	18.1593	XKR8	1	27959588	27968093	+	5180	protein_coding	XK related 8 [Source:HGNC Symbol;Acc:HGNC:25508]	55113	-
ENSG00000223396	68.6844	1.01332	0.253664	3.99472	6.47694e-05	0.000338253	Up	27.2847	55.5207	53.1936	107.15	77.2049	91.7525	RPS10P7	1	201518703	201584367	+	3018	transcribed_processed_pseudogene	ribosomal protein S10 pseudogene 7 [Source:HGNC Symbol;Acc:HGNC:36423]		-
ENSG00000250091	45.8101	1.1247	0.281662	3.99307	6.52226e-05	0.000340541	Up	26.2353	31.5894	28.6427	55.718	76.2858	56.3896	DNAH10OS	12	123925461	123934984	-	6003	lncRNA	dynein axonemal heavy chain 10 opposite strand [Source:HGNC Symbol;Acc:HGNC:37121]		-
ENSG00000249142	11.6815	-2.47331	0.619801	-3.99049	6.59382e-05	0.000343959	Down	23.087	21.0596	15.3443	2.143	3.67642	4.77878	ENSG00000249142	5	32522758	32523865	+	1108	processed_pseudogene	transmembrane protein 183A (TMEM183A) pseudogene		-
ENSG00000254703	43.0946	-1.15082	0.289419	-3.97631	6.99936e-05	0.000363065	Down	65.0634	66.0505	47.0559	28.9305	27.5732	23.8939	SENCR	11	128691672	128696023	-	1298	lncRNA	smooth muscle and endothelial cell enriched migration/differentiation-associated lncRNA [Source:HGNC Symbol;Acc:HGNC:44177]	100507392	-
ENSG00000135447	11.7899	2.42331	0.609471	3.97609	7.00587e-05	0.000363267	Up	4.19764	2.87176	4.09182	19.287	20.2203	20.0709	PPP1R1A	12	54575387	54588659	-	3984	protein_coding	protein phosphatase 1 regulatory inhibitor subunit 1A [Source:HGNC Symbol;Acc:HGNC:9286]	5502	-
ENSG00000177173	52.5439	1.03002	0.259106	3.97529	7.02931e-05	0.000364211	Up	29.3835	36.3756	37.8493	68.5761	79.0431	64.0356	NAP1L4P1	1	116532936	116534092	-	1157	processed_pseudogene	nucleosome assembly protein 1 like 4 pseudogene 1 [Source:HGNC Symbol;Acc:HGNC:39740]		-
ENSG00000174788	60.3507	1.00913	0.253954	3.97366	7.07773e-05	0.000366319	Up	35.68	37.3329	47.0559	86.7916	61.5801	93.664	PCP2	19	7631611	7633719	-	770	protein_coding	Purkinje cell protein 2 [Source:HGNC Symbol;Acc:HGNC:30209]	126006	-
ENSG00000158481	15.634	-2.00091	0.504138	-3.96897	7.21842e-05	0.00037266	Down	28.3341	22.0168	24.5509	8.57201	4.59553	5.73453	CD1C	1	158289923	158294774	+	2442	protein_coding	CD1c molecule [Source:HGNC Symbol;Acc:HGNC:1636]	911	-
ENSG00000134571	14.794	2.17067	0.547047	3.96797	7.2486e-05	0.000374132	Up	2.09882	4.78627	9.20659	27.859	26.6541	18.1593	MYBPC3	11	47331406	47352702	-	4271	protein_coding	myosin binding protein C3 [Source:HGNC Symbol;Acc:HGNC:7551]	4607	-
ENSG00000137843	14.1547	2.20347	0.556563	3.95907	7.52435e-05	0.000386874	Up	2.09882	3.82901	9.20659	25.716	21.1394	22.9381	PAK6	15	40217428	40277487	+	6697	protein_coding	p21 (RAC1) activated kinase 6 [Source:HGNC Symbol;Acc:HGNC:16061]	56924;106821730	-
ENSG00000269815	28.4782	1.42767	0.360675	3.95833	7.54747e-05	0.000387935	Up	14.6917	18.1878	13.2984	42.86	33.0878	48.7435	ENSG00000269815	19	17296196	17296695	-	500	lncRNA	novel transcript, sense intronic ABHD8		-
ENSG00000255652	13.0023	2.42089	0.612562	3.95208	7.74763e-05	0.000397522	Up	7.34587	0.957254	4.09182	28.9305	14.7057	21.9824	ENSG00000255652	12	34190471	34219246	-	2152	lncRNA	novel transcript		-
ENSG00000123977	8.64725	3.21922	0.815027	3.94983	7.82067e-05	0.000400814	Up	1.04941	1.91451	2.04591	15.001	15.6248	16.2478	DAW1	2	227871054	227924344	+	2933	protein_coding	dynein assembly factor with WD repeats 1 [Source:HGNC Symbol;Acc:HGNC:26383]	164781	-
ENSG00000254154	20.7232	1.69761	0.4298	3.94976	7.82304e-05	0.000400844	Up	7.34587	7.65803	14.3214	33.2165	32.1687	29.6284	CRYZL2P-SEC16B	1	177928788	178038007	-	7841	lncRNA	CRYZL2P-SEC16B readthrough [Source:HGNC Symbol;Acc:HGNC:53757]		-
ENSG00000100918	204.529	1.19509	0.303256	3.94085	8.1195e-05	0.000413871	Up	81.854	126.357	164.696	290.377	239.887	324.001	REC8	14	24171853	24180257	+	3844	protein_coding	REC8 meiotic recombination protein [Source:HGNC Symbol;Acc:HGNC:16879]	9985	-
ENSG00000225400	52.9298	1.01446	0.25784	3.93446	8.33852e-05	0.00042398	Up	34.6305	28.7176	41.9411	70.7191	68.9329	72.6374	RAB28P5	X	136847384	136848034	+	651	processed_pseudogene	RAB28, member RAS oncogene family pseudogene 5 [Source:HGNC Symbol;Acc:HGNC:51547]		-
ENSG00000167208	21.8172	1.60886	0.410082	3.92327	8.73538e-05	0.000442462	Up	10.4941	8.61528	13.2984	31.0735	34.926	32.4957	SNX20	16	50666300	50681353	-	5750	protein_coding	sorting nexin 20 [Source:HGNC Symbol;Acc:HGNC:30390]	124460	-
ENSG00000214851	40.4807	1.20086	0.307088	3.91048	9.21112e-05	0.000464367	Up	19.9388	20.1023	33.7575	47.146	57.9037	64.0356	LINC00612	12	9055589	9065070	-	4091	lncRNA	long intergenic non-protein coding RNA 612 [Source:HGNC Symbol;Acc:HGNC:28621]	253128	-
ENSG00000133169	20.779	-1.70659	0.436685	-3.90806	9.3041e-05	0.000468636	Down	36.7294	38.2901	20.4591	8.57201	10.1102	10.5133	BEX1	X	103062651	103064171	-	795	protein_coding	brain expressed X-linked 1 [Source:HGNC Symbol;Acc:HGNC:1036]	55859	-
ENSG00000266010	8.87137	3.27864	0.839382	3.90602	9.38285e-05	0.000472391	Up	0	3.82901	1.02295	13.9295	22.9776	11.4691	GATA6-AS1	18	22164886	22169878	-	3173	lncRNA	GATA6 antisense RNA 1 (head to head) [Source:HGNC Symbol;Acc:HGNC:48840]	100128893	-
ENSG00000257489	38.1649	1.22225	0.313289	3.90135	9.56563e-05	0.000480306	Up	17.84	20.1023	30.6886	58.9325	45.0362	56.3896	ENSG00000257489	12	100173196	100199783	-	1405	transcribed_unprocessed_pseudogene	TBC1 domain family, member 2B (TBC1D2B) pseudogene		-
ENSG00000151164	51.042	1.01188	0.259601	3.89783	9.70571e-05	0.000486906	Up	30.4329	38.2901	32.7345	64.2901	71.6903	68.8144	RAD9B	12	110501655	110533556	+	4648	protein_coding	RAD9 checkpoint clamp component B [Source:HGNC Symbol;Acc:HGNC:21700]	144715	-
ENSG00000287367	25.1661	1.51163	0.388048	3.89547	9.8009e-05	0.000491244	Up	9.44469	13.4016	16.3673	34.288	45.9553	31.5399	ENSG00000287367	5	54663327	54737057	+	4924	lncRNA	novel transcript		-
ENSG00000139597	36.0793	1.29934	0.333618	3.89468	9.83277e-05	0.000492622	Up	12.5929	18.1878	31.7116	55.718	52.389	45.8763	N4BP2L1	13	32400723	32428311	-	6053	protein_coding	NEDD4 binding protein 2 like 1 [Source:HGNC Symbol;Acc:HGNC:25037]	90634	-
ENSG00000273855	44.3999	1.09582	0.281736	3.88953	0.000100436	0.000502405	Up	31.4823	22.9741	30.6886	54.6465	60.661	65.9471	ENSG00000273855	15	40285468	40285909	-	442	lncRNA	novel transcript, sense intronic to PLCB2		-
ENSG00000243232	19.0504	-1.7245	0.443392	-3.88934	0.000100518	0.000502701	Down	30.4329	31.5894	25.5739	10.715	6.43374	9.55755	PCDHAC2	5	140966470	141012347	+	6162	protein_coding	protocadherin alpha subfamily C, 2 [Source:HGNC Symbol;Acc:HGNC:8677]	56134	-
ENSG00000272482	7.7751	4.46584	1.14967	3.88446	0.000102558	0.000512337	Up	1.04941	0	1.02295	11.7865	16.5439	16.2478	ENSG00000272482	1	12618900	12619244	-	345	lncRNA	novel transcript		-
ENSG00000186301	48.68	1.11128	0.286606	3.87738	0.000105587	0.000526418	Up	17.84	34.4611	39.8952	67.5046	59.7419	72.6374	MST1P2	1	16645622	16650289	+	2291	unprocessed_pseudogene	macrophage stimulating 1 pseudogene 2 [Source:HGNC Symbol;Acc:HGNC:7383]		-
ENSG00000197580	30.0967	1.37014	0.353825	3.87237	0.000107784	0.000536422	Up	12.5929	14.3588	23.528	36.431	47.7935	45.8763	BCO2	11	112175510	112224699	+	6763	protein_coding	beta-carotene oxygenase 2 [Source:HGNC Symbol;Acc:HGNC:18503]	83875	-
ENSG00000136634	20.2048	-1.64948	0.427126	-3.86182	0.000112548	0.000557176	Down	34.6305	28.7176	28.6427	9.64351	11.9484	7.64604	IL10	1	206767602	206774541	-	3439	protein_coding	interleukin 10 [Source:HGNC Symbol;Acc:HGNC:5962]	3586	-
ENSG00000213385	23.9461	1.50716	0.390824	3.85636	0.000115087	0.000568335	Up	15.7412	10.5298	11.2525	33.2165	40.4407	32.4957	ENSG00000213385	7	102755146	102755939	+	794	processed_pseudogene	ribosomal protein L7a (RPL7A) pseudogene		-
ENSG00000171217	28.5088	1.37877	0.358041	3.85087	0.000117698	0.000579619	Up	19.9388	12.4443	15.3443	34.288	44.1171	44.9205	CLDN20	6	155264013	155276548	+	1209	protein_coding	claudin 20 [Source:HGNC Symbol;Acc:HGNC:2042]	49861	-
ENSG00000105996	19.2775	1.70063	0.44219	3.84592	0.000120101	0.000590165	Up	6.29646	9.57254	11.2525	33.2165	26.6541	28.6727	HOXA2	7	27100354	27102686	-	2333	protein_coding	homeobox A2 [Source:HGNC Symbol;Acc:HGNC:5103]	3199	Homeobox
ENSG00000261787	34.5615	-1.26591	0.329208	-3.84531	0.0001204	0.000591502	Down	46.1741	53.6062	47.0559	11.7865	23.8968	24.8496	TCF24	8	66946501	66962591	-	2590	protein_coding	transcription factor 24 [Source:HGNC Symbol;Acc:HGNC:32275]	100129654	bHLH
ENSG00000278599	21.98	1.57422	0.409459	3.84463	0.000120737	0.000592938	Up	8.39528	13.4016	11.2525	32.145	29.4114	37.2745	TBC1D3E	17	38127951	38138868	+	2082	protein_coding	TBC1 domain family member 3E [Source:HGNC Symbol;Acc:HGNC:27071]	102723859	-
ENSG00000173212	49.7806	1.07386	0.280497	3.82843	0.000128963	0.000629318	Up	31.4823	22.9741	41.9411	69.6476	77.2049	55.4338	MAB21L3	1	116111399	116138149	+	6632	protein_coding	mab-21 like 3 [Source:HGNC Symbol;Acc:HGNC:26787]	126868	-
ENSG00000160838	27.1291	1.42359	0.372421	3.82251	0.000132099	0.000643191	Up	9.44469	15.3161	19.4361	33.2165	40.4407	44.9205	LRRC71	1	156920632	156933094	+	2649	protein_coding	leucine rich repeat containing 71 [Source:HGNC Symbol;Acc:HGNC:26556]	149499	-
ENSG00000168477	45.8847	1.09521	0.286977	3.81635	0.000135441	0.000657514	Up	22.0376	24.8886	40.9182	61.0756	66.1756	60.2126	TNXB	6	32041153	32115334	-	15909	protein_coding	tenascin XB [Source:HGNC Symbol;Acc:HGNC:11976]	7148	-
ENSG00000264655	10.7824	2.61824	0.686237	3.81536	0.000135983	0.000660005	Up	0	3.82901	5.11477	25.716	13.7866	16.2478	PPIAP54	17	40367952	40368438	+	487	processed_pseudogene	peptidylprolyl isomerase A pseudogene 54 [Source:HGNC Symbol;Acc:HGNC:53678]		-
ENSG00000175505	29.3336	1.41157	0.370012	3.81492	0.000136228	0.000660906	Up	8.39528	22.9741	16.3673	51.432	38.6024	38.2302	CLCF1	11	67364168	67374177	-	1836	protein_coding	cardiotrophin like cytokine factor 1 [Source:HGNC Symbol;Acc:HGNC:17412]	23529	-
ENSG00000131746	9.49072	2.80769	0.736065	3.81446	0.00013648	0.000661846	Up	3.14823	0	4.09182	15.001	16.5439	18.1593	TNS4	17	40475828	40501623	-	4873	protein_coding	tensin 4 [Source:HGNC Symbol;Acc:HGNC:24352]	84951	-
ENSG00000137975	43.7929	-1.07597	0.282213	-3.81261	0.000137507	0.000666111	Down	62.9646	51.6917	63.4232	32.145	24.8159	27.7169	CLCA2	1	86424171	86456553	+	4406	protein_coding	chloride channel accessory 2 [Source:HGNC Symbol;Acc:HGNC:2016]	9635	-
ENSG00000196209	7.88475	3.41456	0.898564	3.80001	0.000144688	0.000697152	Up	3.14823	0.957254	0	16.0725	14.7057	12.4248	SIRPB2	20	1470741	1491587	-	5047	protein_coding	signal regulatory protein beta 2 [Source:HGNC Symbol;Acc:HGNC:16247]	284759	-
ENSG00000183784	39.8926	1.11593	0.294137	3.79393	0.000148283	0.000713102	Up	24.1364	27.7604	23.528	60.0041	54.2272	49.6993	DOCK8-AS1	9	212824	215893	-	3070	lncRNA	DOCK8 antisense RNA 1 [Source:HGNC Symbol;Acc:HGNC:26436]		-
ENSG00000250456	13.1029	-2.11807	0.558336	-3.79354	0.000148517	0.000714075	Down	27.2847	18.1878	18.4132	5.3575	4.59553	4.77878	LINC02260	4	54603211	54607131	-	2216	lncRNA	long intergenic non-protein coding RNA 2260 [Source:HGNC Symbol;Acc:HGNC:27956]	339978	-
ENSG00000242732	23.5261	-1.66462	0.438852	-3.79313	0.000148759	0.000715083	Down	35.68	35.4184	35.8034	20.3585	11.0293	2.86727	RTL5	X	72127110	72131901	-	4779	protein_coding	retrotransposon Gag like 5 [Source:HGNC Symbol;Acc:HGNC:29430]	340526	-
ENSG00000279833	51.6847	1.01118	0.266877	3.78895	0.000151288	0.000725847	Up	26.2353	31.5894	45.01	67.5046	66.1756	73.5932	ENSG00000279833	22	39133090	39136760	+	3671	lncRNA	novel transcript, antisense to CBX7		-
ENSG00000257343	7.27621	-3.78979	1.00159	-3.78377	0.000154468	0.000740159	Down	17.84	9.57254	13.2984	1.0715	0.919106	0.955755	ENSG00000257343	12	52746596	52748308	-	495	unprocessed_pseudogene	keratin pseudogene		-
ENSG00000269113	11.3616	2.35276	0.622545	3.77927	0.000157289	0.000752237	Up	4.19764	1.91451	5.11477	21.43	20.2203	15.2921	TRABD2B	1	47760528	47997385	-	7524	protein_coding	TraB domain containing 2B [Source:HGNC Symbol;Acc:HGNC:44200]	388630	-
ENSG00000234438	13.4642	-2.07078	0.54806	-3.77839	0.000157847	0.000754427	Down	23.087	24.8886	17.3902	3.2145	5.51464	6.69029	KBTBD13	15	65076746	65079948	+	3203	protein_coding	kelch repeat and BTB domain containing 13 [Source:HGNC Symbol;Acc:HGNC:37227]	390594	-
ENSG00000158764	33.6378	-1.21712	0.322141	-3.77823	0.000157949	0.000754593	Down	50.3717	49.7772	40.9182	20.3585	17.463	22.9381	ITLN2	1	160945025	160954809	-	1646	protein_coding	intelectin 2 [Source:HGNC Symbol;Acc:HGNC:20599]	142683	-
ENSG00000272086	29.1192	1.30333	0.346029	3.76655	0.00016552	0.000788255	Up	16.7906	18.1878	15.3443	41.7885	37.6833	44.9205	GOLPH3-DT	5	32174471	32175272	+	802	lncRNA	GOLPH3 divergent transcript [Source:HGNC Symbol;Acc:HGNC:55231]		-
ENSG00000205274	18.9765	1.66669	0.442567	3.76596	0.000165909	0.000789943	Up	10.4941	9.57254	7.16068	33.2165	26.6541	26.7611	TRBV20OR9-2	9	33617762	33618506	+	416	TR_V_gene	T cell receptor beta variable 20/OR9-2 (non-functional) [Source:HGNC Symbol;Acc:HGNC:12197]		-
ENSG00000170075	10.5001	2.56172	0.680785	3.76288	0.000167965	0.000798718	Up	2.09882	0.957254	6.13773	19.287	21.1394	13.3806	GPR37L1	1	202122886	202133592	+	7581	protein_coding	G protein-coupled receptor 37 like 1 [Source:HGNC Symbol;Acc:HGNC:14923]	9283	-
ENSG00000143452	19.9383	1.63019	0.435818	3.74052	0.000183641	0.000866317	Up	6.29646	10.5298	12.2755	33.2165	24.8159	32.4957	HORMAD1	1	150698060	150720895	-	2412	protein_coding	HORMA domain containing 1 [Source:HGNC Symbol;Acc:HGNC:25245]	84072	-
ENSG00000187140	37.3738	1.1227	0.30216	3.71557	0.000202746	0.000947718	Up	25.1858	24.8886	20.4591	52.5035	50.5508	50.655	FOXD3	1	63322567	63325128	+	2562	protein_coding	forkhead box D3 [Source:HGNC Symbol;Acc:HGNC:3804]	27022	Fork_head
ENSG00000137869	16.9798	1.75242	0.471933	3.71328	0.00020459	0.000954953	Up	10.4941	5.74352	7.16068	27.859	24.8159	25.8054	CYP19A1	15	51208057	51338601	-	8428	protein_coding	cytochrome P450 family 19 subfamily A member 1 [Source:HGNC Symbol;Acc:HGNC:2594]	1588	-
ENSG00000243295	7.47408	3.33983	0.8996	3.71257	0.000205162	0.000957222	Up	1.04941	0.957254	2.04591	11.7865	15.6248	13.3806	ENSG00000243295	3	59050164	59754808	+	3755	lncRNA	novel transcript		-
ENSG00000277089	18.5907	-1.67794	0.452488	-3.70825	0.000208697	0.00097231	Down	28.3341	25.8459	30.6886	11.7865	10.1102	4.77878	CCL3-AS1	17	36072866	36090134	+	1706	lncRNA	CCL3 antisense RNA 1 [Source:HGNC Symbol;Acc:HGNC:55229]		-
ENSG00000242052	17.3154	-1.76743	0.477032	-3.70506	0.000211342	0.000983207	Down	26.2353	34.4611	19.4361	9.64351	5.51464	8.6018	RPL10P7	3	119635526	119636150	-	625	processed_pseudogene	ribosomal protein L10 pseudogene 7 [Source:HGNC Symbol;Acc:HGNC:35974]		-
ENSG00000206341	221.102	1.13194	0.305619	3.70375	0.000212438	0.000987902	Up	101.793	153.161	160.604	267.875	240.806	402.373	HLA-H	6	29887752	29890482	+	1096	unprocessed_pseudogene	major histocompatibility complex, class I, H (pseudogene) [Source:HGNC Symbol;Acc:HGNC:4965]		-
ENSG00000273032	22.1086	1.52494	0.412497	3.69686	0.000218283	0.00101236	Up	13.6423	13.4016	7.16068	28.9305	30.3305	39.186	DGCR5	22	18970439	19031242	+	12964	lncRNA	DiGeorge syndrome critical region gene 5 [Source:NCBI gene (formerly Entrezgene);Acc:26220]	26220	-
ENSG00000198711	38.3689	1.15042	0.311463	3.6936	0.000221105	0.00102419	Up	15.7412	23.9313	31.7116	54.6465	47.7935	56.3896	SSBP3-AS1	1	54236440	54239063	+	2624	lncRNA	SSBP3 antisense RNA 1 [Source:HGNC Symbol;Acc:HGNC:32328]	619518	-
ENSG00000142233	10.589	2.41396	0.654079	3.69063	0.000223702	0.00103579	Up	4.19764	4.78627	1.02295	15.001	16.5439	21.9824	NTN5	19	48661407	48673081	-	3115	protein_coding	netrin 5 [Source:HGNC Symbol;Acc:HGNC:25208]	126147	-
ENSG00000273002	53.196	1.05738	0.287887	3.6729	0.000239818	0.00110047	Up	24.1364	31.5894	48.0789	54.6465	91.9106	68.8144	ARHGEF2-AS2	1	155978799	155982986	+	2157	lncRNA	ARHGEF2 antisense RNA 2 [Source:HGNC Symbol;Acc:HGNC:55175]	107985209	-
ENSG00000276289	7.4379	3.33041	0.908473	3.66595	0.000246426	0.0011291	Up	1.04941	1.91451	1.02295	18.2155	12.8675	9.55755	KCNE1B	21	7816675	7829926	-	3689	protein_coding	potassium voltage-gated channel subfamily E regulatory subunit 1B [Source:HGNC Symbol;Acc:HGNC:52280]	102723475	-
ENSG00000133687	36.4431	-1.16178	0.316946	-3.66554	0.000246813	0.0011305	Down	54.5693	37.3329	59.3314	22.5015	23.8968	21.0266	TMTC1	12	29500840	29784759	-	14681	protein_coding	transmembrane O-mannosyltransferase targeting cadherins 1 [Source:HGNC Symbol;Acc:HGNC:24099]	83857	-
ENSG00000232725	33.9812	1.17284	0.320408	3.66046	0.000251762	0.00115153	Up	18.8894	18.1878	25.5739	50.3605	45.9553	44.9205	ENSG00000232725	X	153735626	153766478	-	1087	lncRNA	novel transcript		-
ENSG00000204767	35.4546	-1.29628	0.354318	-3.65852	0.000253681	0.0011592	Down	48.2729	50.7344	52.1707	23.573	30.3305	7.64604	INSYN2B	5	169861303	169980495	-	5715	protein_coding	inhibitory synaptic factor family member 2B [Source:HGNC Symbol;Acc:HGNC:37271]	100131897	-
ENSG00000164344	19.0755	1.61749	0.442365	3.65645	0.000255729	0.00116683	Up	9.44469	10.5298	8.18364	24.6445	35.8451	25.8054	KLKB1	4	186208979	186258471	+	2915	protein_coding	kallikrein B1 [Source:HGNC Symbol;Acc:HGNC:6371]	3818	-
ENSG00000115593	9.01853	2.74303	0.750867	3.65315	0.000259043	0.00118052	Up	0	2.87176	4.09182	18.2155	17.463	11.4691	SMYD1	2	88067825	88113384	+	4552	protein_coding	SET and MYND domain containing 1 [Source:HGNC Symbol;Acc:HGNC:20986]	150572	-
ENSG00000231890	18.6647	1.70054	0.46595	3.64962	0.000262626	0.00119618	Up	9.44469	8.61528	8.18364	39.6455	18.3821	27.7169	DARS1-AS1	2	135985176	136022593	+	6566	lncRNA	DARS1 antisense RNA 1 [Source:HGNC Symbol;Acc:HGNC:40170]		-
ENSG00000231563	27.3345	1.33308	0.365597	3.64632	0.000266026	0.00121136	Up	16.7906	10.5298	19.4361	39.6455	43.198	34.4072	ENSG00000231563	1	228407365	228410870	+	485	lncRNA	novel transcript		-
ENSG00000181092	12.9187	2.05442	0.564146	3.64165	0.0002709	0.00123256	Up	5.24705	7.65803	2.04591	20.3585	20.2203	21.9824	ADIPOQ	3	186842704	186858463	+	4599	protein_coding	adiponectin, C1Q and collagen domain containing [Source:HGNC Symbol;Acc:HGNC:13633]	9370	-
ENSG00000176358	24.9017	1.38817	0.381471	3.63901	0.000273689	0.00124374	Up	10.4941	12.4443	18.4132	32.145	37.6833	38.2302	TAC4	17	49838309	49848017	-	1001	protein_coding	tachykinin precursor 4 [Source:HGNC Symbol;Acc:HGNC:16641]	255061	-
ENSG00000100453	7.66183	-3.09712	0.851942	-3.63537	0.000277584	0.00125941	Down	12.5929	13.4016	15.3443	0	3.67642	0.955755	GZMB	14	24630954	24634267	-	1411	protein_coding	granzyme B [Source:HGNC Symbol;Acc:HGNC:4709]	3002	-
ENSG00000165131	10.6232	-2.30897	0.639229	-3.61211	0.000303714	0.00136559	Down	11.5435	21.0596	20.4591	3.2145	4.59553	2.86727	LLCFC1	7	142939343	142940868	+	929	protein_coding	LLLL and CFNLAS motif containing 1 [Source:HGNC Symbol;Acc:HGNC:21750]	135927	-
ENSG00000104921	27.7976	1.28444	0.356019	3.60779	0.000308821	0.0013861	Up	16.7906	15.3161	16.3673	46.0745	34.0069	38.2302	FCER2	19	7688758	7702146	-	2451	protein_coding	Fc fragment of IgE receptor II [Source:HGNC Symbol;Acc:HGNC:3612]	2208	-
ENSG00000234925	20.5891	1.49802	0.415415	3.60608	0.000310859	0.00139438	Up	10.4941	10.5298	11.2525	32.145	27.5732	31.5399	ATP5PDP4	12	68642519	68642993	-	475	processed_pseudogene	ATP synthase peripheral stalk subunit d pseudogene 4 [Source:HGNC Symbol;Acc:HGNC:49626]		-
ENSG00000177855	36.1153	-1.21063	0.335791	-3.6053	0.00031179	0.00139828	Down	65.0634	53.6062	32.7345	21.43	26.6541	17.2036	CACYBPP2	2	183607442	183608119	-	678	processed_pseudogene	calcyclin binding protein pseudogene 2 [Source:HGNC Symbol;Acc:HGNC:45123]		-
ENSG00000273162	46.3908	1.00438	0.279488	3.59364	0.000326097	0.00145693	Up	22.0376	31.5894	38.8723	61.0756	58.8228	65.9471	ENSG00000273162	10	101060029	101061005	-	977	lncRNA	novel transcript		-
ENSG00000145685	35.9962	1.18205	0.329207	3.5906	0.000329922	0.00147285	Up	24.1364	13.4016	28.6427	56.7895	40.4407	52.5665	LHFPL2	5	78485215	78770021	-	7977	protein_coding	LHFPL tetraspan subfamily member 2 [Source:HGNC Symbol;Acc:HGNC:6588]	10184	-
ENSG00000287088	23.0426	1.44099	0.401509	3.58894	0.000332029	0.0014805	Up	8.39528	14.3588	14.3214	38.574	35.8451	26.7611	ENSG00000287088	21	44530172	44533145	+	2227	lncRNA	novel transcript, antisense to TSPEAR		-
ENSG00000178031	22.3916	1.43596	0.400939	3.58149	0.000341634	0.00151912	Up	12.5929	14.3588	9.20659	36.431	33.0878	28.6727	ADAMTSL1	9	17906563	18910950	+	13446	protein_coding	ADAMTS like 1 [Source:HGNC Symbol;Acc:HGNC:14632]	92949	-
ENSG00000228323	10.7192	2.41036	0.673967	3.57638	0.000348379	0.00154607	Up	3.14823	1.91451	5.11477	26.7875	9.19106	18.1593	MYADM-AS1	19	53854581	53869107	-	439	lncRNA	MYADM antisense RNA 1 [Source:HGNC Symbol;Acc:HGNC:40384]		-
ENSG00000188822	8.84914	2.69215	0.753172	3.57442	0.000351006	0.0015568	Up	2.09882	0	5.11477	15.001	16.5439	14.3363	CNR2	1	23870515	23913362	-	5265	protein_coding	cannabinoid receptor 2 [Source:HGNC Symbol;Acc:HGNC:2160]	1269	-
ENSG00000171227	17.8182	1.61793	0.453465	3.56792	0.000359827	0.00158874	Up	9.44469	8.61528	8.18364	31.0735	26.6541	22.9381	TMEM37	2	119429901	119438504	+	2291	protein_coding	transmembrane protein 37 [Source:HGNC Symbol;Acc:HGNC:18216]	140738	-
ENSG00000164855	10.2691	2.35158	0.659248	3.56706	0.00036101	0.00159334	Up	2.09882	1.91451	6.13773	13.9295	17.463	20.0709	TMEM184A	7	1542235	1560821	-	7612	protein_coding	transmembrane protein 184A [Source:HGNC Symbol;Acc:HGNC:28797]	202915	-
ENSG00000117791	10.0294	-2.5129	0.704903	-3.56488	0.000364017	0.00160504	Down	18.8894	8.61528	23.528	5.3575	0.919106	2.86727	MTARC2	1	220748225	220784815	+	2597	protein_coding	mitochondrial amidoxime reducing component 2 [Source:HGNC Symbol;Acc:HGNC:26064]	54996	-
ENSG00000139572	8.56163	2.63826	0.743109	3.55031	0.000384782	0.00169064	Up	3.14823	0.957254	3.06886	16.0725	13.7866	14.3363	GPR84	12	54362445	54364487	-	2043	protein_coding	G protein-coupled receptor 84 [Source:HGNC Symbol;Acc:HGNC:4535]	53831	-
ENSG00000262503	39.0882	1.04282	0.294534	3.54057	0.000399257	0.00174777	Up	25.1858	26.8031	24.5509	55.718	47.7935	54.478	ENSG00000262503	17	6927472	6928191	-	720	processed_pseudogene	Spi-C transcription factor (Spi-1/PU.1 related) (SPIC) pseudogene		-
ENSG00000158786	15.1169	1.80158	0.508998	3.53947	0.000400938	0.00175479	Up	5.24705	4.78627	10.2295	22.5015	20.2203	27.7169	PLA2G2F	1	20139323	20150381	+	6438	protein_coding	phospholipase A2 group IIF [Source:HGNC Symbol;Acc:HGNC:30040]	64600	-
ENSG00000105929	7.85489	3.05488	0.863167	3.53915	0.00040142	0.00175621	Up	2.09882	0.957254	2.04591	16.0725	20.2203	5.73453	ATP6V0A4	7	138706294	138799560	-	4124	protein_coding	ATPase H+ transporting V0 subunit a4 [Source:HGNC Symbol;Acc:HGNC:866]	50617	-
ENSG00000100448	12.1477	-2.09628	0.592396	-3.53865	0.000402176	0.00175888	Down	28.3341	15.3161	15.3443	6.42901	4.59553	2.86727	CTSG	14	24573518	24576250	-	1368	protein_coding	cathepsin G [Source:HGNC Symbol;Acc:HGNC:2532]	1511	-
ENSG00000266853	10.1523	2.33532	0.660278	3.53687	0.000404905	0.00176974	Up	1.04941	2.87176	6.13773	17.144	17.463	16.2478	ITM2BP1	17	27612588	27613251	-	664	processed_pseudogene	integral membrane protein 2B pseudogene 1 [Source:HGNC Symbol;Acc:HGNC:20919]		-
ENSG00000079337	37.8687	1.06387	0.301007	3.53436	0.000408771	0.00178361	Up	23.087	26.8031	23.528	54.6465	54.2272	44.9205	RAPGEF3	12	47734363	47771040	-	12106	protein_coding	Rap guanine nucleotide exchange factor 3 [Source:HGNC Symbol;Acc:HGNC:16629]	10411	-
ENSG00000149418	35.0111	-1.15719	0.32767	-3.53157	0.000413099	0.00179997	Down	40.927	44.0337	60.3543	17.144	28.4923	19.1151	ST14	11	130159782	130210362	+	4116	protein_coding	ST14 transmembrane serine protease matriptase [Source:HGNC Symbol;Acc:HGNC:11344]	6768	-
ENSG00000250751	18.0795	3.61958	1.02606	3.52766	0.000419246	0.00182253	Up	1.04941	0	7.16068	39.6455	37.6833	22.9381	ENSG00000250751	17	49708334	49720060	+	575	lncRNA	novel transcript		-
ENSG00000272808	43.117	1.00955	0.286201	3.52742	0.000419628	0.00182384	Up	24.1364	25.8459	35.8034	63.2186	53.3081	56.3896	ENSG00000272808	15	100849831	100876836	+	8164	lncRNA	novel transcript	105369201	-
ENSG00000284471	23.8473	1.34574	0.382368	3.51949	0.000432373	0.00187345	Up	15.7412	12.4443	12.2755	33.2165	33.0878	36.3187	ENSG00000284471	9	61982796	61986934	+	4139	TEC	TEC	100132874	-
ENSG00000196376	19.2958	-1.60789	0.457121	-3.51742	0.00043576	0.00188653	Down	33.5811	25.8459	27.6198	10.715	3.67642	14.3363	SLC35F1	6	117907264	118317676	+	5117	protein_coding	solute carrier family 35 member F1 [Source:HGNC Symbol;Acc:HGNC:21483]	222553	-
ENSG00000261997	29.838	1.23002	0.349689	3.51747	0.000435687	0.00188653	Up	15.7412	16.2733	21.482	41.7885	33.0878	50.655	ENSG00000261997	16	55538200	55542027	+	3828	lncRNA	novel transcript		-
ENSG00000128606	32.5751	1.15497	0.328645	3.51435	0.000440838	0.00190646	Up	19.9388	18.1878	22.505	46.0745	51.4699	37.2745	LRRC17	7	102913000	102945111	+	2827	protein_coding	leucine rich repeat containing 17 [Source:HGNC Symbol;Acc:HGNC:16895]	10234	-
ENSG00000241527	12.306	2.07403	0.590653	3.51142	0.000445716	0.00192644	Up	4.19764	4.78627	5.11477	28.9305	18.3821	12.4248	CA15P1	22	19031564	19034564	-	905	unitary_pseudogene	CA15 pseudogene 1 [Source:HGNC Symbol;Acc:HGNC:44364]		-
ENSG00000255197	8.09306	2.81185	0.801318	3.50903	0.000449752	0.00194054	Up	0	1.91451	4.09182	18.2155	12.8675	11.4691	ENSG00000255197	11	47381509	47409369	-	2931	lncRNA	novel transcript		-
ENSG00000249138	6.8565	3.20694	0.914003	3.50867	0.00045035	0.00194275	Up	1.04941	1.91451	1.02295	11.7865	11.0293	14.3363	SLED1	4	184798296	184799046	-	751	transcribed_processed_pseudogene	proteoglycan 3, pro eosinophil major basic protein 2 pseudogene [Source:NCBI gene (formerly Entrezgene);Acc:643036]	643036	-
ENSG00000137265	23.2459	2.85797	0.816368	3.50083	0.000463806	0.0019966	Up	0	8.61528	8.18364	51.432	34.926	36.3187	IRF4	6	391752	411443	+	5881	protein_coding	interferon regulatory factor 4 [Source:HGNC Symbol;Acc:HGNC:6119]	3662	IRF
ENSG00000257534	10.4343	2.21977	0.634807	3.49677	0.000470927	0.00202493	Up	3.14823	3.82901	4.09182	13.9295	15.6248	21.9824	ENSG00000257534	12	54162065	54164452	-	754	lncRNA	novel transcript		-
ENSG00000187678	25.62	-1.30555	0.373538	-3.49508	0.000473916	0.00203662	Down	43.0258	32.5466	33.7575	18.2155	14.7057	11.4691	SPRY4	5	142310427	142326455	-	6555	protein_coding	sprouty RTK signaling antagonist 4 [Source:HGNC Symbol;Acc:HGNC:15533]	81848	-
ENSG00000168899	35.9116	1.1002	0.315178	3.49073	0.000481702	0.00206732	Up	22.0376	23.9313	22.505	48.2175	39.5216	59.2568	VAMP5	2	85584431	85593406	+	790	protein_coding	vesicle associated membrane protein 5 [Source:HGNC Symbol;Acc:HGNC:12646]	10791	-
ENSG00000287644	27.8964	1.2433	0.357593	3.47685	0.000507338	0.00216661	Up	20.9882	11.487	17.3902	40.717	39.5216	37.2745	ENSG00000287644	17	40317698	40318676	-	669	lncRNA	novel transcript, antisense to RARA		-
ENSG00000286481	21.3841	-1.45661	0.41941	-3.47301	0.000514655	0.00219537	Down	37.7788	29.6749	26.5968	12.858	14.7057	6.69029	ENSG00000286481	2	121902501	122887691	+	5057	lncRNA	novel transcript		-
ENSG00000173320	30.0796	-1.22325	0.352283	-3.47234	0.000515944	0.00220045	Down	34.6305	44.9909	47.0559	10.715	22.0585	21.0266	STOX2	4	183797692	184023526	+	11365	protein_coding	storkhead box 2 [Source:HGNC Symbol;Acc:HGNC:25450]	56977	-
ENSG00000188582	28.1808	-1.24033	0.357926	-3.46532	0.000529597	0.00225314	Down	45.1246	31.5894	41.9411	20.3585	12.8675	17.2036	PAQR9	3	142949164	142963674	-	10807	protein_coding	progestin and adipoQ receptor family member 9 [Source:HGNC Symbol;Acc:HGNC:30131]	344838	-
ENSG00000256427	37.9056	1.06612	0.307661	3.46524	0.000529751	0.00225337	Up	20.9882	26.8031	25.5739	57.861	56.0655	40.1417	ENSG00000256427	12	9240406	9261050	+	1283	lncRNA	novel transcript		-
ENSG00000273443	10.4759	2.3718	0.684586	3.46458	0.000531054	0.00225806	Up	3.14823	0	7.16068	17.144	22.9776	12.4248	ENSG00000273443	1	1062208	1063288	-	829	lncRNA	novel transcript		-
ENSG00000135437	13.3968	1.87716	0.541854	3.46434	0.000531541	0.0022597	Up	4.19764	4.78627	8.18364	25.716	18.3821	19.1151	RDH5	12	55720367	55724705	+	2983	protein_coding	retinol dehydrogenase 5 [Source:HGNC Symbol;Acc:HGNC:9940]	5959	-
ENSG00000126353	6.04858	4.08779	1.18195	3.45852	0.000543151	0.00230645	Up	1.04941	0.957254	0	11.7865	11.0293	11.4691	CCR7	17	40553769	40565472	-	2508	protein_coding	C-C motif chemokine receptor 7 [Source:HGNC Symbol;Acc:HGNC:1608]	1236	-
ENSG00000106123	30.4457	1.16291	0.337436	3.44631	0.000568295	0.00240281	Up	18.8894	21.0596	16.3673	45.003	45.0362	36.3187	EPHB6	7	142855061	142871094	+	5325	protein_coding	EPH receptor B6 [Source:HGNC Symbol;Acc:HGNC:3396]	2051	-
ENSG00000225387	32.723	1.18258	0.3433	3.44474	0.000571604	0.00241363	Up	11.5435	28.7176	19.4361	50.3605	41.3598	44.9205	ENSG00000225387	1	18385829	18388514	+	491	lncRNA	novel transcript		-
ENSG00000250942	35.4854	1.06923	0.310598	3.44247	0.000576431	0.00243128	Up	24.1364	21.0596	23.528	52.5035	49.6317	42.0532	ENPP7P11	4	9677308	9677934	+	627	processed_pseudogene	ectonucleotide pyrophosphatase/phosphodiesterase 7 pseudogene 11 [Source:HGNC Symbol;Acc:HGNC:48694]		-
ENSG00000137070	239.379	1.16136	0.337361	3.44249	0.000576386	0.00243128	Up	92.3481	141.674	209.706	301.092	324.444	367.01	IL11RA	9	34650702	34661902	+	4281	protein_coding	interleukin 11 receptor subunit alpha [Source:HGNC Symbol;Acc:HGNC:5967]	3590	-
ENSG00000183318	22.873	1.47078	0.427263	3.44233	0.000576728	0.00243207	Up	10.4941	9.57254	16.3673	30.002	22.0585	48.7435	SPDYE4	17	8753106	8758559	-	1063	protein_coding	speedy/RINGO cell cycle regulator family member E4 [Source:HGNC Symbol;Acc:HGNC:35463]	388333	-
ENSG00000257178	28.3881	1.20672	0.350568	3.44219	0.000577014	0.00243283	Up	17.84	14.3588	19.4361	34.288	40.4407	43.9647	ENSG00000257178	17	48579630	48582259	-	2630	lncRNA	novel transcript, sense intronic to HOXB3		-
ENSG00000256812	9.4409	2.37927	0.692007	3.43822	0.000585555	0.00246193	Up	5.24705	0.957254	3.06886	11.7865	18.3821	17.2036	CAPNS2	16	55566684	55567687	+	1004	protein_coding	calpain small subunit 2 [Source:HGNC Symbol;Acc:HGNC:16371]	84290	-
ENSG00000109819	14.0728	-1.85378	0.539709	-3.43478	0.000593031	0.00249197	Down	25.1858	25.8459	15.3443	2.143	8.27195	7.64604	PPARGC1A	4	23755041	23904089	-	10870	protein_coding	PPARG coactivator 1 alpha [Source:HGNC Symbol;Acc:HGNC:9237]	10891	-
ENSG00000162390	7.81409	2.75293	0.801783	3.43352	0.000595808	0.0025027	Up	1.04941	0.957254	4.09182	10.715	12.8675	17.2036	ACOT11	1	54542257	54639192	+	9770	protein_coding	acyl-CoA thioesterase 11 [Source:HGNC Symbol;Acc:HGNC:18156]	26027	-
ENSG00000262903	32.8643	1.20904	0.352912	3.42589	0.00061279	0.00256877	Up	14.6917	16.2733	28.6427	39.6455	36.7642	61.1683	ENSG00000262903	17	3655621	3658092	-	874	lncRNA	novel transcript, antisense to CTNS		-
ENSG00000196407	15.0648	1.79539	0.524628	3.42222	0.000621129	0.00259793	Up	9.44469	5.74352	5.11477	18.2155	17.463	34.4072	THEM5	1	151847101	151853712	-	1161	protein_coding	thioesterase superfamily member 5 [Source:HGNC Symbol;Acc:HGNC:26755]	284486	-
ENSG00000240522	39.2112	1.05139	0.30723	3.42216	0.000621263	0.00259798	Up	19.9388	22.9741	33.7575	45.003	51.4699	62.1241	RPL7AP10	19	21149648	21150438	-	791	processed_pseudogene	ribosomal protein L7a pseudogene 10 [Source:HGNC Symbol;Acc:HGNC:32433]		-
ENSG00000134245	40.6821	1.03385	0.302363	3.41923	0.000627998	0.00262374	Up	20.9882	34.4611	24.5509	48.2175	66.1756	49.6993	WNT2B	1	112466541	112530165	+	12374	protein_coding	Wnt family member 2B [Source:HGNC Symbol;Acc:HGNC:12781]	7482	-
ENSG00000230224	32.3706	1.13629	0.332648	3.41588	0.000635756	0.00265222	Up	26.2353	15.3161	19.4361	38.574	46.8744	47.7878	PHBP9	10	100248271	100249095	+	825	processed_pseudogene	prohibitin pseudogene 9 [Source:HGNC Symbol;Acc:HGNC:39288]		-
ENSG00000181781	29.661	1.28087	0.374992	3.41572	0.000636135	0.00265331	Up	8.39528	26.8031	16.3673	46.0745	46.8744	33.4514	ODF3L2	19	463346	474983	-	1718	protein_coding	outer dense fiber of sperm tails 3 like 2 [Source:HGNC Symbol;Acc:HGNC:26841]	284451	-
ENSG00000164161	38.9076	-1.01472	0.297758	-3.40786	0.000654743	0.00272185	Down	56.6682	56.478	42.9641	26.7875	26.6541	23.8939	HHIP	4	144646156	144745271	+	11939	protein_coding	hedgehog interacting protein [Source:HGNC Symbol;Acc:HGNC:14866]	64399	-
ENSG00000273729	37.726	1.05924	0.311002	3.40591	0.000659441	0.00273886	Up	16.7906	27.7604	28.6427	53.575	43.198	56.3896	ENSG00000273729	14	77028086	77031572	+	3487	lncRNA	novel transcript, antisense to IRF2BPL		-
ENSG00000182771	18.7334	-1.54631	0.454218	-3.40433	0.000663255	0.0027518	Down	29.3835	31.5894	22.505	12.858	4.59553	11.4691	GRID1	10	85599552	86366795	-	6232	protein_coding	glutamate ionotropic receptor delta type subunit 1 [Source:HGNC Symbol;Acc:HGNC:4575]	2894	-
ENSG00000101327	7.01849	-2.93968	0.863534	-3.40425	0.000663472	0.00275205	Down	15.7412	13.4016	8.18364	1.0715	2.75732	0.955755	PDYN	20	1978757	1994285	-	3524	protein_coding	prodynorphin [Source:HGNC Symbol;Acc:HGNC:8820]	5173	-
ENSG00000274317	31.0201	1.31636	0.38729	3.39891	0.000676553	0.00280064	Up	7.34587	16.2733	29.6657	39.6455	35.8451	57.3453	LINC02334	13	37934298	38066444	+	6465	lncRNA	long intergenic non-protein coding RNA 2334 [Source:HGNC Symbol;Acc:HGNC:53254]		-
ENSG00000219607	39.2419	-1.01136	0.298071	-3.39303	0.000691235	0.00285356	Down	60.8658	52.649	43.987	24.6445	29.4114	23.8939	PPP1R3G	6	5085341	5089487	+	4147	protein_coding	protein phosphatase 1 regulatory subunit 3G [Source:HGNC Symbol;Acc:HGNC:14945]	648791	-
ENSG00000259704	20.197	1.50885	0.444715	3.39284	0.000691726	0.00285454	Up	10.4941	7.65803	13.2984	42.86	22.9776	23.8939	ENSG00000259704	15	90839641	90853608	+	1352	lncRNA	novel transcript, sense overlapping 3' UTR of BLM	105370969	-
ENSG00000273597	32.7769	1.09573	0.323146	3.39081	0.000696866	0.00287207	Up	25.1858	18.1878	19.4361	43.9315	45.9553	43.9647	ENSG00000273597	9	35001342	35002994	-	1653	processed_pseudogene	SPATA31 subfamily D, member 1 (SPATA31D1) pseudogene		-
ENSG00000237596	15.5933	-1.80684	0.533788	-3.38494	0.000711936	0.00292989	Down	13.6423	21.0596	37.8493	10.715	5.51464	4.77878	ENSG00000237596	6	135991936	136225751	-	8029	lncRNA	novel transcript	644135	-
ENSG00000213937	19.3273	1.49293	0.441415	3.38215	0.000719198	0.00295721	Up	8.39528	6.70078	15.3443	32.145	27.5732	25.8054	CLDN9	16	3012923	3014505	+	1583	protein_coding	claudin 9 [Source:HGNC Symbol;Acc:HGNC:2051]	9080	-
ENSG00000248734	36.8685	1.04076	0.307916	3.38001	0.000724841	0.00297865	Up	18.8894	25.8459	27.6198	45.003	56.0655	47.7878	ENSG00000248734	5	96784777	96785999	+	1001	lncRNA	novel transcript		-
ENSG00000095596	11.0052	2.01419	0.597153	3.37299	0.000743556	0.00305045	Up	4.19764	4.78627	4.09182	18.2155	15.6248	19.1151	CYP26A1	10	93073475	93077885	+	2964	protein_coding	cytochrome P450 family 26 subfamily A member 1 [Source:HGNC Symbol;Acc:HGNC:2603]	1592	-
ENSG00000255344	7.60804	-2.72624	0.808719	-3.37107	0.00074878	0.00306975	Down	13.6423	11.487	14.3214	4.286	0	1.91151	LINC02706	11	134712539	134716250	+	2834	lncRNA	long intergenic non-protein coding RNA 2706 [Source:HGNC Symbol;Acc:HGNC:54223]		-
ENSG00000185483	12.9196	1.82225	0.540646	3.37051	0.000750302	0.00307543	Up	5.24705	6.70078	5.11477	18.2155	19.3012	22.9381	ROR1	1	63774017	64181498	+	6720	protein_coding	receptor tyrosine kinase like orphan receptor 1 [Source:HGNC Symbol;Acc:HGNC:10256]	4919	-
ENSG00000247675	6.85091	-2.88161	0.856341	-3.36503	0.000765355	0.00313144	Down	11.5435	14.3588	10.2295	2.143	0.919106	1.91151	LRP4-AS1	11	46846412	46874421	+	1639	lncRNA	LRP4 antisense RNA 1 [Source:HGNC Symbol;Acc:HGNC:44128]	100507401	-
ENSG00000239608	15.2304	1.64822	0.49007	3.36322	0.000770376	0.00315031	Up	5.24705	8.61528	8.18364	22.5015	23.8968	22.9381	RUVBL1-AS1	3	128075810	128079056	+	588	lncRNA	RUVBL1 antisense RNA 1 [Source:HGNC Symbol;Acc:HGNC:40514]	100874089	-
ENSG00000196335	13.7793	1.7345	0.518002	3.34845	0.000812662	0.00330103	Up	5.24705	7.65803	6.13773	21.43	20.2203	21.9824	STK31	7	23710203	23832513	+	6147	protein_coding	serine/threonine kinase 31 [Source:HGNC Symbol;Acc:HGNC:11407]	56164	-
ENSG00000259555	7.37808	-2.70699	0.808681	-3.34741	0.000815695	0.00331096	Down	16.7906	13.4016	8.18364	2.143	1.83821	1.91151	ENSG00000259555	15	78625895	78628193	+	1980	lncRNA	novel transcript, antisense to CHRNB4		-
ENSG00000220256	6.79571	-2.90236	0.868702	-3.34104	0.000834662	0.00338429	Down	10.4941	14.3588	11.2525	0	2.75732	1.91151	ENSG00000220256	2	239762860	239824764	+	6795	lncRNA	novel transcript		-
ENSG00000259351	9.5667	2.22491	0.666063	3.3404	0.000836589	0.00339089	Up	3.14823	2.87176	4.09182	17.144	11.0293	19.1151	ENSG00000259351	15	63928274	63935953	+	1072	lncRNA	novel transcript, antisense to DAPK2	101928988	-
ENSG00000276791	37.5596	1.03412	0.309622	3.33996	0.00083791	0.00339563	Up	27.2847	17.2306	29.6657	46.0745	48.7126	56.3896	ENSG00000276791	16	2777319	2780568	+	3250	lncRNA	novel transcript		-
ENSG00000189068	6.84671	2.83999	0.854006	3.32549	0.000882627	0.00355895	Up	2.09882	1.91451	1.02295	10.715	11.9484	13.3806	VSTM1	19	54040825	54063953	-	1405	protein_coding	V-set and transmembrane domain containing 1 [Source:HGNC Symbol;Acc:HGNC:29455]	284415	-
ENSG00000285897	42.605	1.01489	0.305337	3.32382	0.000887921	0.00357899	Up	26.2353	28.7176	29.6657	50.3605	42.2789	78.3719	ENSG00000285897	17	58345206	58417595	-	5828	protein_coding	novel transcript		-
ENSG00000266017	12.07	1.91789	0.577301	3.32217	0.000893199	0.0035977	Up	4.19764	2.87176	8.18364	15.001	21.1394	21.0266	MIR4477B	9	63819574	63819654	+	81	miRNA	microRNA 4477b [Source:HGNC Symbol;Acc:HGNC:41898]	100616194	-
ENSG00000112212	17.3412	1.50116	0.452442	3.3179	0.000906954	0.00364723	Up	8.39528	9.57254	9.20659	22.5015	26.6541	27.7169	TSPO2	6	41042467	41044337	+	1075	protein_coding	translocator protein 2 [Source:HGNC Symbol;Acc:HGNC:21256]	222642	-
ENSG00000141316	17.5331	-1.4963	0.451458	-3.31436	0.000918515	0.0036878	Down	24.1364	26.8031	26.5968	10.715	6.43374	10.5133	SPACA3	17	32970376	32997877	+	1252	protein_coding	sperm acrosome associated 3 [Source:HGNC Symbol;Acc:HGNC:16260]	124912	-
ENSG00000259446	18.7904	-1.44364	0.435644	-3.3138	0.000920388	0.00369401	Down	27.2847	31.5894	23.528	9.64351	8.27195	12.4248	RYR3-DT	15	33293568	33310659	-	2403	lncRNA	RYR3 divergent transcript [Source:HGNC Symbol;Acc:HGNC:51417]	101928134	-
ENSG00000184545	40.1392	1.07995	0.326362	3.30904	0.00093615	0.00374726	Up	37.7788	19.1451	20.4591	67.5046	38.6024	57.3453	DUSP8	11	1554051	1572271	-	4960	protein_coding	dual specificity phosphatase 8 [Source:HGNC Symbol;Acc:HGNC:3074]	1850	-
ENSG00000105523	13.7378	1.73367	0.52554	3.29883	0.000970871	0.0038718	Up	5.24705	8.61528	5.11477	21.43	24.8159	17.2036	FAM83E	19	48599961	48615076	-	4127	protein_coding	family with sequence similarity 83 member E [Source:HGNC Symbol;Acc:HGNC:25972]	54854	-
ENSG00000118997	15.5356	-1.66409	0.504663	-3.29743	0.00097573	0.00388981	Down	20.9882	16.2733	33.7575	5.3575	9.19106	7.64604	DNAH7	2	195737703	196068837	-	21349	protein_coding	dynein axonemal heavy chain 7 [Source:HGNC Symbol;Acc:HGNC:18661]	56171	-
ENSG00000230006	21.9717	-1.36319	0.413436	-3.29721	0.000976488	0.00389214	Down	22.0376	40.2047	32.7345	10.715	15.6248	10.5133	ANKRD36BP2	2	88765807	88806612	+	8042	transcribed_unprocessed_pseudogene	ankyrin repeat domain 36B pseudogene 2 [Source:HGNC Symbol;Acc:HGNC:33607]	645784	-
ENSG00000128641	7.15801	-2.67406	0.81171	-3.29435	0.000986486	0.00392851	Down	13.6423	14.3588	9.20659	1.0715	2.75732	1.91151	MYO1B	2	191245185	191425389	+	9533	protein_coding	myosin IB [Source:HGNC Symbol;Acc:HGNC:7596]	4430	-
ENSG00000185052	23.4921	-1.31391	0.400502	-3.28065	0.00103569	0.00410127	Down	37.7788	26.8031	35.8034	18.2155	14.7057	7.64604	SLC24A3	20	19212642	19722926	+	3922	protein_coding	solute carrier family 24 member 3 [Source:HGNC Symbol;Acc:HGNC:10977]	57419	-
ENSG00000245975	11.2562	1.9314	0.588991	3.27916	0.00104116	0.00412002	Up	4.19764	6.70078	3.06886	16.0725	18.3821	19.1151	ENSG00000245975	15	58768072	58770974	-	1396	lncRNA	novel transcript	101928725	-
ENSG00000272196	20.4172	-1.37324	0.41913	-3.2764	0.00105141	0.00415913	Down	22.0376	31.5894	34.7805	10.715	12.8675	10.5133	H2AC19	1	149851061	149851624	+	564	protein_coding	H2A clustered histone 19 [Source:HGNC Symbol;Acc:HGNC:29668]	723790	-
ENSG00000074047	16.7497	-1.55843	0.475872	-3.27488	0.00105705	0.00417926	Down	31.4823	21.0596	22.505	9.64351	11.0293	4.77878	GLI2	2	120735623	120992653	+	7720	protein_coding	GLI family zinc finger 2 [Source:HGNC Symbol;Acc:HGNC:4318]	2736	zf-C2H2
ENSG00000168126	22.4732	-1.29958	0.397056	-3.27305	0.00106395	0.00420138	Down	35.68	29.6749	30.6886	9.64351	11.9484	17.2036	OR2W6P	6	27937465	27938403	+	939	unprocessed_pseudogene	olfactory receptor family 2 subfamily W member 6 pseudogene [Source:HGNC Symbol;Acc:HGNC:15072]		-
ENSG00000136688	26.3328	1.30512	0.398968	3.27123	0.0010708	0.00422621	Up	8.39528	11.487	25.5739	46.0745	34.926	31.5399	IL36G	2	112973203	112985658	+	1373	protein_coding	interleukin 36 gamma [Source:HGNC Symbol;Acc:HGNC:15741]	56300	-
ENSG00000231165	16.0084	1.5688	0.479807	3.26965	0.00107682	0.00424775	Up	7.34587	8.61528	8.18364	28.9305	24.8159	18.1593	TRBV26OR9-2	9	33695767	33696059	+	293	TR_V_pseudogene	T cell receptor beta variable 26/OR9-2 (pseudogene) [Source:HGNC Symbol;Acc:HGNC:15485]		-
ENSG00000232043	24.993	1.20397	0.368292	3.26907	0.001079	0.00425484	Up	14.6917	14.3588	16.3673	34.288	35.8451	34.4072	ENSG00000232043	20	50570975	50578041	-	4587	lncRNA	novel transcript, antisense to PTPN1		-
ENSG00000196993	31.1465	1.20217	0.368549	3.26191	0.00110666	0.00435628	Up	11.5435	15.3161	29.6657	50.3605	31.2496	48.7435	NPIPB9	16	28751787	28772807	+	2123	protein_coding	nuclear pore complex interacting protein family member B9 [Source:HGNC Symbol;Acc:HGNC:41987]	100507607	-
ENSG00000131142	10.8688	1.97829	0.607166	3.25823	0.00112108	0.00440768	Up	7.34587	2.87176	3.06886	18.2155	17.463	16.2478	CCL25	19	8052318	8062660	+	2006	protein_coding	C-C motif chemokine ligand 25 [Source:HGNC Symbol;Acc:HGNC:10624]	6370	-
ENSG00000254503	28.3042	1.23264	0.379138	3.25115	0.00114938	0.00450815	Up	14.6917	11.487	24.5509	48.2175	44.1171	26.7611	ENSG00000254503	19	17417031	17418288	-	1258	processed_pseudogene	high-mobility group box 3 (HMGB3) pseudogene		-
ENSG00000184566	20.7363	1.34646	0.414159	3.25106	0.00114977	0.00450867	Up	11.5435	14.3588	9.20659	24.6445	32.1687	32.4957	ENSG00000184566	11	33880643	33881800	+	1158	lncRNA	novel transcript, antisense to LMO2		-
ENSG00000280020	25.0255	-1.22972	0.378321	-3.25047	0.00115213	0.00451528	Down	45.1246	30.6321	29.6657	12.858	15.6248	16.2478	ENSG00000280020	17	32178946	32180074	-	1129	TEC	TEC		-
ENSG00000260011	18.6372	1.51201	0.465575	3.24761	0.00116377	0.00455486	Up	4.19764	12.4443	12.2755	23.573	22.0585	37.2745	ENSG00000260011	17	82381110	82382690	-	360	lncRNA	novel transcript		-
ENSG00000143631	5.54042	-3.36648	1.03774	-3.24404	0.00117846	0.00460355	Down	10.4941	9.57254	10.2295	1.0715	0.919106	0.955755	FLG	1	152302165	152325239	-	12793	protein_coding	filaggrin [Source:HGNC Symbol;Acc:HGNC:3748]	2312	-
ENSG00000286952	23.9451	1.26356	0.389535	3.24377	0.00117961	0.00460611	Up	14.6917	16.2733	11.2525	34.288	41.3598	25.8054	ENSG00000286952	3	57293083	57300187	+	2472	lncRNA	novel transcript, antisense to DNAH12		-
ENSG00000235601	15.3151	-1.64365	0.506715	-3.24374	0.00117973	0.00460611	Down	18.8894	18.1878	32.7345	4.286	9.19106	8.6018	BARX1-DT	9	93955597	93959140	+	1704	lncRNA	BARX1 divergent transcript [Source:HGNC Symbol;Acc:HGNC:50673]	101928040	-
ENSG00000227155	36.5516	1.04136	0.321067	3.24344	0.00118096	0.00460941	Up	16.7906	21.0596	33.7575	56.7895	45.0362	45.8763	ENSG00000227155	9	452492	492248	-	4016	lncRNA	novel transcript		-
ENSG00000271373	8.04675	-2.3735	0.732471	-3.2404	0.00119362	0.00465391	Down	12.5929	10.5298	17.3902	2.143	2.75732	2.86727	NANOGP3	6	53418452	53418737	-	286	processed_pseudogene	Nanog homeobox pseudogene 3 [Source:HGNC Symbol;Acc:HGNC:23101]		-
ENSG00000236137	26.1638	1.22335	0.378385	3.23309	0.00122459	0.00476066	Up	15.7412	22.0168	9.20659	34.288	42.2789	33.4514	ENSG00000236137	1	117025482	117059490	-	1946	lncRNA	novel transcript	101929099	-
ENSG00000238078	16.698	1.56107	0.483219	3.23055	0.0012355	0.00479977	Up	12.5929	4.78627	8.18364	21.43	32.1687	21.0266	LINC01352	1	220829255	220832429	+	962	lncRNA	long intergenic non-protein coding RNA 1352 [Source:HGNC Symbol;Acc:HGNC:50578]	101929730	-
ENSG00000268947	30.3993	1.12279	0.347609	3.23004	0.00123775	0.00480682	Up	12.5929	18.1878	26.5968	41.7885	45.9553	37.2745	ENSG00000268947	19	35262846	35264804	+	1016	lncRNA	novel transcript		-
ENSG00000083067	9.13365	-2.19705	0.680829	-3.22702	0.00125088	0.00485615	Down	9.44469	20.1023	15.3443	4.286	2.75732	2.86727	TRPM3	9	70529060	71446904	-	20015	protein_coding	transient receptor potential cation channel subfamily M member 3 [Source:HGNC Symbol;Acc:HGNC:17992]	80036	-
ENSG00000138615	18.3952	1.46363	0.453899	3.22457	0.00126162	0.00489363	Up	10.4941	8.61528	10.2295	31.0735	17.463	32.4957	CILP	15	65194760	65211473	-	5678	protein_coding	cartilage intermediate layer protein [Source:HGNC Symbol;Acc:HGNC:1980]	8483	-
ENSG00000068985	18.6219	1.41742	0.439639	3.22406	0.00126388	0.00490073	Up	13.6423	6.70078	10.2295	26.7875	26.6541	27.7169	PAGE1	X	49687447	49695984	-	659	protein_coding	PAGE family member 1 [Source:HGNC Symbol;Acc:HGNC:4107]	8712	-
ENSG00000119283	15.6172	-1.57671	0.490094	-3.21717	0.00129464	0.00500277	Down	16.7906	28.7176	24.5509	8.57201	5.51464	9.55755	TRIM67	1	231162058	231221565	+	9389	protein_coding	tripartite motif containing 67 [Source:HGNC Symbol;Acc:HGNC:31859]	440730	-
ENSG00000224596	13.672	1.71232	0.532868	3.21341	0.00131168	0.0050591	Up	8.39528	4.78627	6.13773	13.9295	22.9776	25.8054	ZMIZ1-AS1	10	78943328	79067895	-	5112	lncRNA	ZMIZ1 antisense RNA 1 [Source:HGNC Symbol;Acc:HGNC:27433]		-
ENSG00000239704	34.0176	1.04659	0.325898	3.21139	0.00132093	0.00509128	Up	15.7412	21.0596	29.6657	51.432	43.198	43.009	CDRT4	17	15436015	15503608	-	3255	protein_coding	CMT1A duplicated region transcript 4 [Source:HGNC Symbol;Acc:HGNC:14383]	284040	-
ENSG00000173237	17.5288	-1.52298	0.474485	-3.20976	0.00132847	0.00511772	Down	25.1858	33.5039	19.4361	5.3575	7.35285	14.3363	C11orf86	11	66975277	66977009	+	1195	protein_coding	chromosome 11 open reading frame 86 [Source:HGNC Symbol;Acc:HGNC:34442]	254439	-
ENSG00000050628	28.4988	-1.1259	0.350852	-3.20904	0.00133179	0.00512701	Down	32.5317	48.8199	35.8034	18.2155	17.463	18.1593	PTGER3	1	70852353	71047808	-	9653	protein_coding	prostaglandin E receptor 3 [Source:HGNC Symbol;Acc:HGNC:9595]	5733	-
ENSG00000255468	25.4145	-1.17546	0.367708	-3.19672	0.00139001	0.00532475	Down	33.5811	36.3756	35.8034	15.001	19.3012	12.4248	ENSG00000255468	11	66347950	66364804	+	2552	lncRNA	novel transcript, antisense to SLC29A2	102724064	-
ENSG00000160963	9.81436	2.09336	0.655331	3.19435	0.00140144	0.00536034	Up	5.24705	0.957254	5.11477	13.9295	19.3012	14.3363	COL26A1	7	101362875	101559024	+	3101	protein_coding	collagen type XXVI alpha 1 chain [Source:HGNC Symbol;Acc:HGNC:18038]	136227	-
ENSG00000168658	13.1042	1.83601	0.578267	3.17502	0.00149826	0.00569839	Up	8.39528	2.87176	6.13773	9.64351	24.8159	26.7611	VWA3B	2	98087116	98313299	+	8307	protein_coding	von Willebrand factor A domain containing 3B [Source:HGNC Symbol;Acc:HGNC:28385]	200403	-
ENSG00000275322	27.9308	-1.13614	0.35784	-3.17499	0.00149842	0.00569839	Down	41.9764	31.5894	41.9411	11.7865	20.2203	20.0709	ENSG00000275322	15	96342953	96345651	+	1133	lncRNA	novel transcript		-
ENSG00000160323	27.1189	1.16813	0.368277	3.17187	0.00151459	0.00575408	Up	9.44469	22.0168	18.4132	39.6455	34.0069	39.186	ADAMTS13	9	133414358	133459402	+	5708	protein_coding	ADAM metallopeptidase with thrombospondin type 1 motif 13 [Source:HGNC Symbol;Acc:HGNC:1366]	11093	-
ENSG00000275029	7.02651	2.58348	0.815893	3.16644	0.00154315	0.00585074	Up	2.09882	2.87176	1.02295	12.858	14.7057	8.6018	HMGB1P24	17	37143607	37144463	-	857	transcribed_processed_pseudogene	high mobility group box 1 pseudogene 24 [Source:HGNC Symbol;Acc:HGNC:39115]		-
ENSG00000167779	30.6122	1.12436	0.35588	3.15938	0.00158104	0.00597527	Up	25.1858	19.1451	13.2984	55.718	34.0069	36.3187	IGFBP6	12	53097436	53102345	+	1346	protein_coding	insulin like growth factor binding protein 6 [Source:HGNC Symbol;Acc:HGNC:5475]	3489	-
ENSG00000226777	33.9677	-1.01543	0.321664	-3.15681	0.00159503	0.00602312	Down	50.3717	43.0764	42.9641	23.573	27.5732	16.2478	FAM30A	14	105917979	105932642	+	9884	lncRNA	family with sequence similarity 30 member A [Source:HGNC Symbol;Acc:HGNC:19955]	9834	-
ENSG00000255042	7.62724	-2.51441	0.796805	-3.15562	0.00160159	0.00604588	Down	14.6917	19.1451	5.11477	2.143	2.75732	1.91151	SEPTIN7P11	11	50279828	50298452	-	1005	transcribed_unprocessed_pseudogene	septin 7 pseudogene 11 [Source:HGNC Symbol;Acc:HGNC:55090]	441601	-
ENSG00000101213	13.7963	1.63563	0.518446	3.15487	0.00160567	0.00605823	Up	5.24705	6.70078	8.18364	22.5015	23.8968	16.2478	PTK6	20	63528001	63537376	-	2953	protein_coding	protein tyrosine kinase 6 [Source:HGNC Symbol;Acc:HGNC:9617]	5753	-
ENSG00000147408	12.4522	-1.83101	0.581016	-3.15139	0.00162497	0.0061249	Down	17.84	18.1878	22.505	1.0715	4.59553	10.5133	CSGALNACT1	8	19404161	19758029	-	6580	protein_coding	chondroitin sulfate N-acetylgalactosaminyltransferase 1 [Source:HGNC Symbol;Acc:HGNC:24290]	55790	-
ENSG00000261226	21.8994	-1.25012	0.396959	-3.14923	0.00163701	0.00616459	Down	27.2847	31.5894	33.7575	10.715	15.6248	12.4248	ENSG00000261226	16	88936779	88939651	-	2873	lncRNA	novel transcript		-
ENSG00000216490	11.4258	1.82533	0.580439	3.14474	0.00166232	0.00624897	Up	3.14823	4.78627	7.16068	16.0725	21.1394	16.2478	IFI30	19	18173162	18178117	+	2344	protein_coding	IFI30 lysosomal thiol reductase [Source:HGNC Symbol;Acc:HGNC:5398]	10437	-
ENSG00000257114	9.10345	2.12724	0.676461	3.14465	0.00166284	0.00624988	Up	5.24705	1.91451	3.06886	18.2155	14.7057	11.4691	LINC02450	12	42687195	42717120	+	1480	lncRNA	long intergenic non-protein coding RNA 2450 [Source:HGNC Symbol;Acc:HGNC:53382]	105369739	-
ENSG00000242600	26.7732	1.18154	0.375917	3.14308	0.00167179	0.00627513	Up	13.6423	19.1451	16.3673	33.2165	50.5508	27.7169	MBL1P	10	79920178	79923119	+	1424	transcribed_unitary_pseudogene	mannose binding lectin 1, pseudogene [Source:HGNC Symbol;Acc:HGNC:6921]	8512	-
ENSG00000196337	24.1366	1.23316	0.39291	3.13854	0.0016979	0.00635936	Up	10.4941	16.2733	16.3673	36.431	41.3598	23.8939	CGB7	19	49054274	49058860	-	3387	protein_coding	chorionic gonadotropin subunit beta 7 [Source:HGNC Symbol;Acc:HGNC:16451]	94027	-
ENSG00000203527	6.40688	2.72226	0.869779	3.12982	0.00174911	0.00653164	Up	1.04941	0.957254	3.06886	11.7865	10.1102	11.4691	SCUBE1-AS1	22	43275955	43283830	+	1951	lncRNA	SCUBE1 antisense RNA 1 [Source:HGNC Symbol;Acc:HGNC:40635]	101927447	-
ENSG00000198723	14.412	1.62878	0.520673	3.12822	0.00175867	0.00656517	Up	5.24705	9.57254	6.13773	30.002	20.2203	15.2921	TEX45	19	7492976	7508450	+	2923	protein_coding	testis expressed 45 [Source:HGNC Symbol;Acc:HGNC:24745]	374877	-
ENSG00000238166	9.72977	-1.97558	0.63187	-3.12655	0.00176869	0.00659491	Down	14.6917	14.3588	17.3902	5.3575	2.75732	3.82302	ENSG00000238166	15	78752107	78753373	+	392	transcribed_unprocessed_pseudogene	TBC1 domain family, member 2B (TBC1D2B) pseudogene		-
ENSG00000202533	18.052	1.43327	0.458641	3.12505	0.00177777	0.00662438	Up	8.39528	10.5298	10.2295	31.0735	16.5439	31.5399	Y_RNA	5	132468147	132468257	+	111	misc_RNA	Y RNA [Source:RFAM;Acc:RF00019]		-
ENSG00000122367	9.54924	2.0797	0.667207	3.11702	0.00182688	0.00678158	Up	1.04941	5.74352	4.09182	10.715	15.6248	20.0709	LDB3	10	86668507	86736072	+	6622	protein_coding	LIM domain binding 3 [Source:HGNC Symbol;Acc:HGNC:15710]	11155	-
ENSG00000140538	11.034	-1.8187	0.584485	-3.11162	0.00186062	0.00689322	Down	18.8894	14.3588	18.4132	4.286	6.43374	3.82302	NTRK3	15	87859751	88256768	-	26750	protein_coding	neurotrophic receptor tyrosine kinase 3 [Source:HGNC Symbol;Acc:HGNC:8033]	4916	-
ENSG00000137968	13.8205	1.64647	0.529204	3.11123	0.0018631	0.00690126	Up	3.14823	8.61528	8.18364	22.5015	15.6248	24.8496	SLC44A5	1	75202131	75611116	-	6299	protein_coding	solute carrier family 44 member 5 [Source:HGNC Symbol;Acc:HGNC:28524]	204962	-
ENSG00000279489	27.8196	1.11502	0.358619	3.10921	0.00187586	0.00694284	Up	22.0376	11.487	19.4361	35.3595	42.2789	36.3187	ENSG00000279489	9	35001913	35003663	+	1751	TEC	tec		-
ENSG00000233154	5.4439	3.3002	1.06236	3.10648	0.00189327	0.00700341	Up	0	1.91451	1.02295	11.7865	5.51464	12.4248	LINC01762	1	116423724	116478842	-	1759	lncRNA	long intergenic non-protein coding RNA 1762 [Source:HGNC Symbol;Acc:HGNC:52552]	101929023	-
ENSG00000100583	26.3503	-1.12533	0.362392	-3.10528	0.00190096	0.00702767	Down	28.3341	40.2047	39.8952	15.001	17.463	17.2036	SAMD15	14	77376689	77391497	+	2616	protein_coding	sterile alpha motif domain containing 15 [Source:HGNC Symbol;Acc:HGNC:18631]	161394	-
ENSG00000203711	30.3428	-1.11312	0.359342	-3.09765	0.00195063	0.00719124	Down	40.927	40.2047	42.9641	26.7875	9.19106	21.9824	C6orf99	6	158869848	158919105	+	1829	lncRNA	chromosome 6 putative open reading frame 99 [Source:HGNC Symbol;Acc:HGNC:21179]	100130967	-
ENSG00000253067	9.35123	2.01446	0.650813	3.0953	0.00196616	0.00724492	Up	5.24705	2.87176	3.06886	13.9295	13.7866	17.2036	ENSG00000253067	5	132080066	132080133	+	68	snoRNA			-
ENSG00000239593	6.16195	-2.74002	0.886026	-3.09249	0.00198486	0.00730427	Down	11.5435	10.5298	10.2295	0	2.75732	1.91151	ENSG00000239593	9	121279863	121282730	-	838	lncRNA	novel transcript		-
ENSG00000185101	13.7922	1.71497	0.55511	3.08942	0.00200544	0.00736921	Up	4.19764	2.87176	12.2755	27.859	19.3012	16.2478	ANO9	11	417933	442011	-	6207	protein_coding	anoctamin 9 [Source:HGNC Symbol;Acc:HGNC:20679]	338440	-
ENSG00000256625	12.9802	1.71389	0.554845	3.08895	0.00200863	0.0073785	Up	3.14823	3.82901	11.2525	19.287	18.3821	21.9824	ENSG00000256625	12	27121910	27147664	+	983	unprocessed_pseudogene	liprin-beta-1-like (PPFIBP1) pseudogene		-
ENSG00000271857	7.70668	-2.31217	0.750458	-3.08102	0.00206293	0.00756073	Down	13.6423	8.61528	16.3673	1.0715	3.67642	2.86727	ENSG00000271857	6	45421079	45422005	-	927	lncRNA	novel transcript, antisense to RUNX2		-
ENSG00000224536	31.4626	1.02139	0.331612	3.08006	0.00206958	0.00758077	Up	15.7412	22.0168	24.5509	37.5025	45.9553	43.009	ENSG00000224536	1	201507241	201534784	+	1516	lncRNA	novel transcript		-
ENSG00000259754	6.22063	-2.73931	0.891744	-3.07186	0.0021273	0.00776507	Down	10.4941	6.70078	15.3443	1.0715	2.75732	0.955755	ENSG00000259754	15	47812729	48050507	+	3159	lncRNA	novel transcript		-
ENSG00000243323	153.937	1.44229	0.469687	3.07075	0.00213523	0.00778771	Up	46.1741	63.1787	139.122	214.3	211.394	249.452	PTPRVP	1	202168051	202189455	+	6596	unitary_pseudogene	protein tyrosine phosphatase receptor type V, pseudogene [Source:HGNC Symbol;Acc:HGNC:13421]	148713	-
ENSG00000248485	8.40575	2.17912	0.710761	3.0659	0.00217014	0.00790482	Up	3.14823	1.91451	4.09182	13.9295	9.19106	18.1593	PCP4L1	1	161258745	161285450	+	1406	protein_coding	Purkinje cell protein 4 like 1 [Source:HGNC Symbol;Acc:HGNC:20448]	654790	-
ENSG00000228113	6.77965	2.5044	0.818531	3.05963	0.00221609	0.00804619	Up	2.09882	0.957254	3.06886	13.9295	10.1102	10.5133	ENSG00000228113	7	88219359	88304367	+	4838	lncRNA	novel transcript, antisense to STEAP4		-
ENSG00000255524	13.2716	1.66457	0.54476	3.05561	0.00224607	0.00814583	Up	6.29646	5.74352	7.16068	12.858	29.4114	18.1593	NPIPB8	16	28637654	28658744	+	2400	protein_coding	nuclear pore complex interacting protein family member B8 [Source:HGNC Symbol;Acc:HGNC:37490]	728734	-
ENSG00000226482	8.22329	2.14657	0.70269	3.05479	0.00225219	0.00816561	Up	3.14823	2.87176	3.06886	13.9295	11.0293	15.2921	ADIPOQ-AS1	3	186851886	186856123	-	3443	lncRNA	ADIPOQ antisense RNA 1 [Source:HGNC Symbol;Acc:HGNC:40648]	100874095	-
ENSG00000285184	16.3931	1.45012	0.475075	3.05241	0.0022701	0.00822371	Up	10.4941	4.78627	11.2525	20.3585	27.5732	23.8939	ENSG00000285184	1	150045660	150067701	-	3586	lncRNA	novel transcript		-
ENSG00000250497	13.671	-1.57357	0.515846	-3.05046	0.00228492	0.00826823	Down	15.7412	22.0168	23.528	8.57201	6.43374	5.73453	ENSG00000250497	4	13777377	13782157	-	4781	lncRNA	novel transcript		-
ENSG00000228784	5.68231	2.89916	0.950481	3.0502	0.00228688	0.00827386	Up	1.04941	0.957254	2.04591	8.57201	12.8675	8.6018	LINC00954	2	19868860	19885047	+	6491	lncRNA	long intergenic non-protein coding RNA 954 [Source:HGNC Symbol;Acc:HGNC:48668]	400946	-
ENSG00000248964	12.9326	-1.76171	0.577833	-3.04882	0.00229743	0.00830807	Down	16.7906	12.4443	30.6886	5.3575	2.75732	9.55755	ENSG00000248964	8	29815004	29854543	-	3016	lncRNA	novel transcript	101929470	-
ENSG00000100604	8.97185	-2.02044	0.66305	-3.0472	0.00230987	0.00834769	Down	14.6917	15.3161	13.2984	2.143	5.51464	2.86727	CHGA	14	92923150	92935285	+	3024	protein_coding	chromogranin A [Source:HGNC Symbol;Acc:HGNC:1929]	1113	-
ENSG00000274569	11.8125	1.75117	0.575198	3.04447	0.00233092	0.00841702	Up	7.34587	2.87176	6.13773	15.001	15.6248	23.8939	ENSG00000274569	12	56413647	56414045	-	399	processed_pseudogene	apolipoprotein F (APOF) pseudogene		-
ENSG00000236609	17.8642	1.34568	0.442869	3.03856	0.00237716	0.00856339	Up	12.5929	9.57254	8.18364	22.5015	27.5732	26.7611	ZNF853	7	6615610	6624290	+	3864	protein_coding	zinc finger protein 853 [Source:HGNC Symbol;Acc:HGNC:21767]	54753	zf-C2H2
ENSG00000269680	17.5824	1.50231	0.494556	3.03769	0.00238396	0.00858376	Up	8.39528	2.87176	16.3673	28.9305	19.3012	29.6284	ENSG00000269680	19	6748293	6751467	-	686	lncRNA	novel transcript, antisense to TRIP10		-
ENSG00000225460	16.447	1.4734	0.486005	3.03165	0.00243217	0.00873537	Up	6.29646	10.5298	9.20659	23.573	15.6248	33.4514	ENSG00000225460	9	89472237	89472692	+	456	processed_pseudogene	ubiquitin-conjugating enzyme E2 pseudogene		-
ENSG00000230415	9.71688	1.9268	0.635581	3.03156	0.00243296	0.0087365	Up	3.14823	2.87176	6.13773	16.0725	12.8675	17.2036	LINC01786	1	1275223	1280420	+	513	lncRNA	long intergenic non-protein coding RNA 1786 [Source:HGNC Symbol;Acc:HGNC:52575]		-
ENSG00000112053	11.8062	1.75092	0.578627	3.02599	0.00247824	0.00887788	Up	9.44469	3.82901	3.06886	17.144	22.0585	15.2921	SLC26A8	6	35943516	36024868	-	6034	protein_coding	solute carrier family 26 member 8 [Source:HGNC Symbol;Acc:HGNC:14468]	116369	-
ENSG00000254211	10.201	1.89237	0.626998	3.01815	0.00254323	0.00908327	Up	2.09882	5.74352	5.11477	10.715	17.463	20.0709	LINC01485	5	173778527	173809039	-	6004	lncRNA	long intergenic non-protein coding RNA 1485 [Source:HGNC Symbol;Acc:HGNC:51138]		-
ENSG00000040608	24.5405	1.13319	0.375895	3.01463	0.0025729	0.00917323	Up	11.5435	19.1451	15.3443	30.002	35.8451	35.3629	RTN4R	22	20241415	20283246	-	3126	protein_coding	reticulon 4 receptor [Source:HGNC Symbol;Acc:HGNC:18601]	65078	-
ENSG00000228100	5.16704	3.19941	1.06235	3.01164	0.0025984	0.00925828	Up	1.04941	0.957254	1.02295	13.9295	7.35285	6.69029	LINC01820	2	46392291	46394228	-	1266	lncRNA	long intergenic non-protein coding RNA 1820 [Source:HGNC Symbol;Acc:HGNC:52625]	105374582	-
ENSG00000256706	21.6665	1.21756	0.405545	3.00228	0.0026797	0.00951164	Up	8.39528	17.2306	13.2984	32.145	32.1687	26.7611	ENSG00000256706	12	1917951	1922867	+	315	lncRNA	novel transcript		-
ENSG00000270020	11.6596	1.72469	0.574568	3.00171	0.00268464	0.00952342	Up	8.39528	2.87176	5.11477	17.144	21.1394	15.2921	ENSG00000270020	16	86520383	86523897	-	3515	lncRNA	novel transcript		-
ENSG00000259188	15.6216	1.43528	0.478802	2.99765	0.00272067	0.00963758	Up	8.39528	5.74352	11.2525	21.43	22.0585	24.8496	ENSG00000259188	15	49877299	49883525	+	1471	lncRNA	novel transcript, antisense to ATP8B4		-
ENSG00000100678	11.1871	-1.70938	0.570461	-2.99649	0.00273104	0.00967278	Down	15.7412	18.1878	17.3902	6.42901	4.59553	4.77878	SLC8A3	14	70044215	70189070	-	8446	protein_coding	solute carrier family 8 member A3 [Source:HGNC Symbol;Acc:HGNC:11070]	6547	-
ENSG00000286755	23.3394	-1.16078	0.387505	-2.99553	0.00273967	0.0097003	Down	26.2353	33.5039	36.8264	18.2155	13.7866	11.4691	ENSG00000286755	3	198027956	198035970	-	1278	lncRNA	novel transcript, antisense to LMLN		-
ENSG00000183695	20.9699	-1.2082	0.403964	-2.99085	0.00278198	0.00983312	Down	28.3341	25.8459	33.7575	10.715	13.7866	13.3806	MRGPRX2	11	19054455	19060717	-	2072	protein_coding	MAS related GPR family member X2 [Source:HGNC Symbol;Acc:HGNC:17983]	117194	-
ENSG00000256448	12.7695	1.58895	0.531327	2.99053	0.00278493	0.00984201	Up	5.24705	6.70078	7.16068	17.144	18.3821	21.9824	ENSG00000256448	11	73405297	73410682	+	344	lncRNA	novel transcript		-
ENSG00000239405	6.60548	2.45831	0.822209	2.98989	0.0027908	0.00986121	Up	3.14823	0.957254	2.04591	12.858	10.1102	10.5133	TMED10P2	3	128538020	128538631	+	612	processed_pseudogene	transmembrane p24 trafficking protein 10 pseudogene 2 [Source:HGNC Symbol;Acc:HGNC:38105]		-
ENSG00000182156	6.59828	2.48556	0.835179	2.97608	0.00291959	0.0102616	Up	2.09882	2.87176	1.02295	6.42901	13.7866	13.3806	ENPP7	17	79730943	79742219	+	3522	protein_coding	ectonucleotide pyrophosphatase/phosphodiesterase 7 [Source:HGNC Symbol;Acc:HGNC:23764]	339221	-
ENSG00000232742	19.7631	1.2438	0.418455	2.97236	0.00295518	0.0103754	Up	10.4941	14.3588	10.2295	31.0735	27.5732	24.8496	RHOQP2	2	131460999	131461577	+	579	processed_pseudogene	ras homolog family member Q pseudogene 2 [Source:HGNC Symbol;Acc:HGNC:37836]		-
ENSG00000285851	7.14379	2.36231	0.795053	2.97126	0.0029658	0.0104094	Up	0	3.82901	3.06886	9.64351	11.0293	15.2921	ENSG00000285851	1	84498350	84556688	-	2686	lncRNA	novel transcript		-
ENSG00000280916	8.21518	2.13785	0.72065	2.96656	0.00301148	0.0105549	Up	4.19764	1.91451	3.06886	15.001	17.463	7.64604	FOXCUT	6	1601654	1607354	+	2335	lncRNA	FOXC1 upstream transcript [Source:HGNC Symbol;Acc:HGNC:50650]		-
ENSG00000267322	7.98339	2.10153	0.710235	2.95892	0.00308718	0.0107917	Up	2.09882	2.87176	4.09182	10.715	13.7866	14.3363	SNHG22	18	49814023	49851059	+	2593	lncRNA	small nucleolar RNA host gene 22 [Source:HGNC Symbol;Acc:HGNC:50285]	677769;103091864	-
ENSG00000230303	22.6796	-1.16449	0.394185	-2.95418	0.00313499	0.0109444	Down	31.4823	24.8886	37.8493	11.7865	12.8675	17.2036	ENSG00000230303	9	85783668	85805154	-	7984	lncRNA	novel transcript		-
ENSG00000276399	7.83355	-2.14056	0.724592	-2.95416	0.00313522	0.0109444	Down	12.5929	10.5298	15.3443	1.0715	4.59553	2.86727	FLJ36000	17	22406019	22413744	+	3801	lncRNA	uncharacterized FLJ36000 [Source:NCBI gene (formerly Entrezgene);Acc:284124]	284124	-
ENSG00000165164	27.8407	1.05757	0.358031	2.95385	0.00313841	0.0109538	Up	12.5929	22.9741	18.4132	40.717	31.2496	41.0975	CFAP47	X	35919734	36385317	+	11443	protein_coding	cilia and flagella associated protein 47 [Source:HGNC Symbol;Acc:HGNC:26708]	286464	-
ENSG00000254454	22.7232	1.15398	0.39147	2.9478	0.00320046	0.0111492	Up	10.4941	15.3161	16.3673	32.145	26.6541	35.3629	RCC2P6	11	62371146	62373168	+	1557	processed_pseudogene	regulator of chromosome condensation 2 pseudogene 6 [Source:HGNC Symbol;Acc:HGNC:42382]		-
ENSG00000286592	7.09098	2.32806	0.790252	2.94597	0.00321948	0.011209	Up	3.14823	2.87176	1.02295	12.858	7.35285	15.2921	LINC02885	22	34756676	35002862	-	3401	lncRNA	long intergenic non-protein coding RNA 2885 [Source:HGNC Symbol;Acc:HGNC:41188]		-
ENSG00000256757	17.462	-1.30894	0.444813	-2.94268	0.00325385	0.0113164	Down	27.2847	22.9741	24.5509	7.50051	11.9484	10.5133	ENSG00000256757	11	113405321	113412117	+	524	lncRNA	novel transcript		-
ENSG00000172508	18.1565	1.43098	0.486407	2.94193	0.00326174	0.0113386	Up	7.34587	3.82901	18.4132	25.716	21.1394	32.4957	CARNS1	11	67414968	67425607	+	5670	protein_coding	carnosine synthase 1 [Source:HGNC Symbol;Acc:HGNC:29268]	57571	-
ENSG00000162753	18.1416	-1.31468	0.447039	-2.94087	0.00327292	0.0113705	Down	25.1858	24.8886	27.6198	10.715	14.7057	5.73453	SLC9C2	1	173500460	173603072	-	5123	protein_coding	solute carrier family 9 member C2 (putative) [Source:HGNC Symbol;Acc:HGNC:28664]	284525	-
ENSG00000182578	10.9959	1.75826	0.598082	2.93983	0.00328392	0.0114034	Up	4.19764	4.78627	6.13773	9.64351	21.1394	20.0709	CSF1R	5	150053291	150113372	-	5151	protein_coding	colony stimulating factor 1 receptor [Source:HGNC Symbol;Acc:HGNC:2433]	1436	-
ENSG00000279066	17.3022	1.3516	0.460594	2.93446	0.00334123	0.0115828	Up	6.29646	9.57254	13.2984	25.716	19.3012	29.6284	HEXD-IT1	17	82425498	82427310	+	1813	lncRNA	HEXD intronic transcript 1 [Source:HGNC Symbol;Acc:HGNC:43650]		-
ENSG00000170477	6.79653	-2.31729	0.790647	-2.93088	0.00338007	0.0116941	Down	9.44469	15.3161	9.20659	2.143	2.75732	1.91151	KRT4	12	52806549	52814116	-	2877	protein_coding	keratin 4 [Source:HGNC Symbol;Acc:HGNC:6441]	3851	-
ENSG00000111254	24.3793	1.12328	0.383269	2.9308	0.00338088	0.0116951	Up	10.4941	21.0596	14.3214	30.002	32.1687	38.2302	AKAP3	12	4615508	4649051	-	3672	protein_coding	A-kinase anchoring protein 3 [Source:HGNC Symbol;Acc:HGNC:373]	10566	-
ENSG00000223519	17.4633	1.30226	0.444423	2.93022	0.00338725	0.0117106	Up	10.4941	11.487	8.18364	26.7875	22.9776	24.8496	KIF28P	1	246771837	246839611	-	3525	transcribed_unitary_pseudogene	kinesin family member 28, pseudogene [Source:HGNC Symbol;Acc:HGNC:49205]		-
ENSG00000283148	6.88356	2.28194	0.778791	2.9301	0.00338848	0.0117106	Up	2.09882	2.87176	2.04591	11.7865	11.0293	11.4691	ENSG00000283148	3	58174478	58178374	-	845	lncRNA	novel transcript		-
ENSG00000153303	14.9213	-1.46485	0.49992	-2.93016	0.00338787	0.0117106	Down	18.8894	22.0168	24.5509	12.858	6.43374	4.77878	FRMD1	6	168053166	168101511	-	8801	protein_coding	FERM domain containing 1 [Source:HGNC Symbol;Acc:HGNC:21240]	79981	-
ENSG00000227953	25.9447	1.11958	0.382252	2.9289	0.00340159	0.0117433	Up	8.39528	19.1451	21.482	28.9305	40.4407	37.2745	LINC01341	1	246775880	246792385	+	4770	lncRNA	long intergenic non-protein coding RNA 1341 [Source:HGNC Symbol;Acc:HGNC:49457]		-
ENSG00000179862	9.06022	1.94841	0.665625	2.92719	0.00342042	0.0117974	Up	6.29646	1.91451	3.06886	13.9295	11.9484	17.2036	CITED4	1	40861054	40862363	-	1310	protein_coding	Cbp/p300 interacting transactivator with Glu/Asp rich carboxy-terminal domain 4 [Source:HGNC Symbol;Acc:HGNC:18696]	163732	-
ENSG00000251143	29.7539	1.0077	0.344637	2.92395	0.00345619	0.0119099	Up	22.0376	22.0168	15.3443	32.145	47.7935	39.186	ENSG00000251143	11	72014291	72020910	+	4233	lncRNA	novel transcript	100128494	-
ENSG00000127412	11.8171	-1.72859	0.592015	-2.91984	0.00350213	0.0120429	Down	12.5929	13.4016	28.6427	3.2145	8.27195	4.77878	TRPV5	7	142908101	142933746	-	3624	protein_coding	transient receptor potential cation channel subfamily V member 5 [Source:HGNC Symbol;Acc:HGNC:3145]	56302	-
ENSG00000261618	12.7177	1.5838	0.542469	2.91962	0.00350456	0.0120489	Up	5.24705	6.70078	7.16068	13.9295	17.463	25.8054	LINC02605	8	78835307	78840525	+	5219	lncRNA	long intergenic non-protein coding RNA 2605 [Source:HGNC Symbol;Acc:HGNC:53974]		-
ENSG00000175356	14.834	1.41959	0.487364	2.91279	0.00358218	0.0122914	Up	6.29646	7.65803	10.2295	23.573	20.2203	21.0266	SCUBE2	11	9019476	9138114	-	8014	protein_coding	signal peptide, CUB domain and EGF like domain containing 2 [Source:HGNC Symbol;Acc:HGNC:30425]	57758	-
ENSG00000217648	19.9839	1.24576	0.428124	2.9098	0.00361655	0.0123942	Up	14.6917	6.70078	14.3214	30.002	31.2496	22.9381	ENSG00000217648	6	143342246	143343383	+	1138	processed_pseudogene	pseudogene similar to presenilin associated, rhomboid-like PARL		-
ENSG00000170293	11.5927	-1.64745	0.566551	-2.90785	0.00363922	0.0124663	Down	16.7906	15.3161	20.4591	8.57201	4.59553	3.82302	CMTM8	3	32238679	32370321	+	1170	protein_coding	CKLF like MARVEL transmembrane domain containing 8 [Source:HGNC Symbol;Acc:HGNC:19179]	152189	-
ENSG00000260719	21.1134	1.19226	0.410751	2.90264	0.00370034	0.0126507	Up	14.6917	10.5298	13.2984	37.5025	23.8968	26.7611	ENSG00000260719	16	29745247	29748299	+	1656	lncRNA	novel transcript, antisense to C16orf54		-
ENSG00000232104	27.0436	1.02947	0.35517	2.89851	0.00374935	0.0128026	Up	15.7412	17.2306	20.4591	32.145	42.2789	34.4072	RFX3-AS1	9	3526723	3691814	+	1562	lncRNA	RFX3 antisense RNA 1 [Source:HGNC Symbol;Acc:HGNC:51197]	101929302	-
ENSG00000137766	13.1175	-1.51603	0.523077	-2.89829	0.003752	0.0128098	Down	18.8894	20.1023	19.4361	4.286	6.43374	9.55755	UNC13C	15	53978201	54628707	+	9733	protein_coding	unc-13 homolog C [Source:HGNC Symbol;Acc:HGNC:23149]	440279	-
ENSG00000152217	10.9859	-1.68079	0.580476	-2.89554	0.00378506	0.0128992	Down	16.7906	20.1023	13.2984	5.3575	3.67642	6.69029	SETBP1	18	44680173	45068510	+	14344	protein_coding	SET binding protein 1 [Source:HGNC Symbol;Acc:HGNC:15573]	26040	Others
ENSG00000135824	15.7199	1.37302	0.474948	2.89088	0.00384163	0.0130683	Up	10.4941	6.70078	9.20659	18.2155	23.8968	25.8054	RGS8	1	182641816	182684576	-	6685	protein_coding	regulator of G protein signaling 8 [Source:HGNC Symbol;Acc:HGNC:16810]	85397	-
ENSG00000261296	28.0585	-1.04011	0.359825	-2.89061	0.00384496	0.0130776	Down	31.4823	32.5466	49.1018	22.5015	18.3821	14.3363	ENSG00000261296	15	62274163	62278365	+	3624	lncRNA	novel transcript		-
ENSG00000144908	5.4329	2.83912	0.982256	2.89041	0.00384739	0.0130839	Up	0	2.87176	1.02295	12.858	10.1102	5.73453	ALDH1L1	3	126103562	126197994	-	13712	protein_coding	aldehyde dehydrogenase 1 family member L1 [Source:HGNC Symbol;Acc:HGNC:3978]	10840	-
ENSG00000228679	22.3931	1.17463	0.406441	2.89003	0.00385211	0.013098	Up	7.34587	14.3588	19.4361	34.288	32.1687	26.7611	ENSG00000228679	6	83983728	84007323	+	835	lncRNA	novel transcript		-
ENSG00000226036	26.9058	1.02476	0.355985	2.87867	0.00399361	0.0135322	Up	15.7412	22.0168	15.3443	35.3595	39.5216	33.4514	ENSG00000226036	1	212647296	212647755	+	460	processed_pseudogene	riboflavin kinase pseudogene		-
ENSG00000163884	6.87654	2.29592	0.79786	2.8776	0.00400718	0.0135659	Up	1.04941	4.78627	1.02295	12.858	11.0293	10.5133	KLF15	3	126342635	126357408	-	2814	protein_coding	Kruppel like factor 15 [Source:HGNC Symbol;Acc:HGNC:14536]	28999	zf-C2H2
ENSG00000274419	118.408	1.09025	0.378885	2.87752	0.00400808	0.0135669	Up	58.767	50.7344	117.64	167.154	172.792	143.363	TBC1D3D	17	38003976	38014902	+	2116	protein_coding	TBC1 domain family member 3D [Source:HGNC Symbol;Acc:HGNC:28944]	101060389	-
ENSG00000285215	23.2779	1.139	0.395908	2.87692	0.00401581	0.013589	Up	16.7906	12.4443	14.3214	39.6455	22.0585	34.4072	ENSG00000285215	1	120963645	120977585	+	1420	transcribed_unprocessed_pseudogene	novel pseudogene, similar to phosphodiesterase 4D interacting protein PDE4DIP		-
ENSG00000223764	5.27966	2.77021	0.963291	2.87578	0.00403033	0.01363	Up	1.04941	0.957254	2.04591	10.715	7.35285	9.55755	LINC02593	1	916865	921016	-	4152	lncRNA	long intergenic non-protein coding RNA 2593 [Source:HGNC Symbol;Acc:HGNC:53933]	100130417	-
ENSG00000197410	22.0711	-1.18972	0.413917	-2.8743	0.00404921	0.0136917	Down	25.1858	25.8459	40.9182	15.001	8.27195	17.2036	DCHS2	4	154231742	154491799	-	16658	protein_coding	dachsous cadherin-related 2 [Source:HGNC Symbol;Acc:HGNC:23111]	54798	-
ENSG00000260498	23.054	1.13955	0.396509	2.87397	0.00405352	0.0137043	Up	13.6423	19.1451	10.2295	33.2165	24.8159	37.2745	ENSG00000260498	16	87773304	87779374	-	1273	lncRNA	novel transcript		-
ENSG00000245573	7.86752	2.06665	0.719112	2.87389	0.00405452	0.0137056	Up	2.09882	1.91451	5.11477	12.858	14.7057	10.5133	BDNF-AS	11	27506830	27698231	+	12421	lncRNA	BDNF antisense RNA [Source:HGNC Symbol;Acc:HGNC:20608]	497258	-
ENSG00000266891	13.0017	1.53664	0.534831	2.87314	0.00406417	0.0137361	Up	6.29646	9.57254	4.09182	15.001	22.9776	20.0709	ENSG00000266891	18	9734882	9735602	-	368	processed_pseudogene	ribosomal protein L27a (RPL27A) pseudogene		-
ENSG00000225334	18.9447	-1.29235	0.449962	-2.87213	0.00407719	0.013776	Down	15.7412	36.3756	28.6427	8.57201	12.8675	11.4691	LINC02813	1	224766324	224779335	+	1585	lncRNA	long intergenic non-protein coding RNA 2813 [Source:HGNC Symbol;Acc:HGNC:54345]		-
ENSG00000250616	14.7552	1.40872	0.492388	2.861	0.00422309	0.0142094	Up	10.4941	7.65803	6.13773	18.2155	20.2203	25.8054	ENSG00000250616	16	30096430	30104116	+	1650	lncRNA	novel transcript, antisense to YPEL3		-
ENSG00000100600	11.6952	1.62574	0.56869	2.85874	0.00425324	0.0143001	Up	4.19764	4.78627	8.18364	20.3585	20.2203	12.4248	LGMN	14	92703807	92748679	-	3876	protein_coding	legumain [Source:HGNC Symbol;Acc:HGNC:9472]	5641	-
ENSG00000229914	7.62882	-2.07484	0.725824	-2.8586	0.00425513	0.0143044	Down	9.44469	16.2733	11.2525	3.2145	3.67642	1.91151	ENSG00000229914	1	158195633	158196131	-	499	processed_pseudogene	ribosomal protein S10 (RPS10) pseudogene		-
ENSG00000080007	23.8755	1.09612	0.383535	2.85794	0.00426407	0.014328	Up	19.9388	12.4443	13.2984	37.5025	27.5732	32.4957	DDX43	6	73394828	73417566	+	2724	protein_coding	DEAD-box helicase 43 [Source:HGNC Symbol;Acc:HGNC:18677]	55510	-
ENSG00000272631	18.3014	1.2726	0.445563	2.85617	0.00428781	0.0143988	Up	6.29646	13.4016	12.2755	31.0735	25.735	21.0266	ENSG00000272631	10	86749754	86756298	-	6545	lncRNA	novel transcript, antisense to BMPR1A		-
ENSG00000105707	15.3516	1.39546	0.488629	2.85587	0.00429188	0.0144085	Up	8.39528	4.78627	12.2755	22.5015	19.3012	24.8496	HPN	19	35040506	35066573	+	3383	protein_coding	hepsin [Source:HGNC Symbol;Acc:HGNC:5155]	3249	-
ENSG00000263050	13.2918	1.55441	0.544489	2.85481	0.00430627	0.0144461	Up	11.5435	5.74352	3.06886	19.287	24.8159	15.2921	ENSG00000263050	17	2043475	2044968	-	443	lncRNA	novel transcript		-
ENSG00000279345	19.8719	1.18626	0.415917	2.85215	0.00434242	0.0145457	Up	14.6917	9.57254	12.2755	24.6445	30.3305	27.7169	ENSG00000279345	22	49805452	49807208	+	1757	lncRNA	novel transcript, antisense to BRD1		-
ENSG00000173166	26.5394	-1.024	0.359271	-2.85021	0.00436898	0.0146152	Down	31.4823	33.5039	41.9411	13.9295	20.2203	18.1593	RAPH1	2	203394345	203535335	-	11622	protein_coding	Ras association (RalGDS/AF-6) and pleckstrin homology domains 1 [Source:HGNC Symbol;Acc:HGNC:14436]	65059	-
ENSG00000285630	15.0605	1.37182	0.481756	2.84753	0.00440594	0.0147257	Up	7.34587	7.65803	10.2295	19.287	24.8159	21.0266	ENSG00000285630	10	30587706	30591092	+	1817	lncRNA	novel transcript		-
ENSG00000161594	4.25459	3.53337	1.2412	2.84674	0.00441688	0.0147557	Up	1.04941	0	1.02295	7.50051	7.35285	8.6018	KLHL10	17	41835685	41848384	+	2325	protein_coding	kelch like family member 10 [Source:HGNC Symbol;Acc:HGNC:18829]	317719	-
ENSG00000144218	24.0514	-1.06543	0.374326	-2.84626	0.00442356	0.0147758	Down	32.5317	32.5466	32.7345	12.858	19.3012	14.3363	AFF3	2	99545419	100192428	-	15701	protein_coding	AF4/FMR2 family member 3 [Source:HGNC Symbol;Acc:HGNC:6473]	3899	AF-4
ENSG00000259293	11.0615	1.76076	0.618914	2.84492	0.00444221	0.0148264	Up	2.09882	4.78627	8.18364	18.2155	9.19106	23.8939	LIPC-AS1	15	58434890	58498735	-	2231	lncRNA	LIPC antisense RNA 1 [Source:HGNC Symbol;Acc:HGNC:52294]	101928694	-
ENSG00000151150	15.1369	-1.35894	0.477799	-2.84416	0.0044529	0.0148584	Down	18.8894	24.8886	21.482	9.64351	8.27195	7.64604	ANK3	10	60026298	60733490	-	25759	protein_coding	ankyrin 3 [Source:HGNC Symbol;Acc:HGNC:494]	288	-
ENSG00000168306	6.92878	2.29423	0.80719	2.84224	0.00447981	0.0149349	Up	3.14823	3.82901	0	15.001	11.9484	7.64604	ACOX2	3	58505136	58537283	-	3823	protein_coding	acyl-CoA oxidase 2 [Source:HGNC Symbol;Acc:HGNC:120]	8309	-
ENSG00000188573	21.8017	-1.1269	0.396682	-2.84082	0.00449981	0.0149971	Down	30.4329	30.6321	28.6427	15.001	16.5439	9.55755	FBLL1	5	168529305	168530634	+	1330	protein_coding	fibrillarin like 1 [Source:HGNC Symbol;Acc:HGNC:35458]	345630	-
ENSG00000269956	20.8148	1.18679	0.418226	2.83767	0.00454438	0.0151166	Up	10.4941	13.4016	14.3214	19.287	35.8451	31.5399	MKNK1-AS1	1	46538611	46570255	+	2530	lncRNA	MKNK1 antisense RNA 1 [Source:HGNC Symbol;Acc:HGNC:44129]	100507423	-
ENSG00000127863	9.53282	-1.78925	0.632074	-2.83077	0.00464363	0.0154104	Down	15.7412	17.2306	11.2525	6.42901	3.67642	2.86727	TNFRSF19	13	23570370	23676104	+	5113	protein_coding	TNF receptor superfamily member 19 [Source:HGNC Symbol;Acc:HGNC:11915]	55504	-
ENSG00000275210	4.71923	3.05527	1.08023	2.82836	0.00467878	0.0155115	Up	1.04941	0	2.04591	7.50051	11.0293	6.69029	ENSG00000275210	19	54308915	54337168	-	1734	lncRNA	novel transcript		-
ENSG00000268355	24.7522	1.09074	0.385996	2.82578	0.0047166	0.0156204	Up	12.5929	11.487	23.528	27.859	37.6833	35.3629	ENSG00000268355	19	41531206	41532174	+	969	lncRNA	novel transcript		-
ENSG00000279881	8.55231	-1.90958	0.675836	-2.82551	0.00472061	0.0156268	Down	15.7412	11.487	13.2984	3.2145	1.83821	5.73453	ENSG00000279881	8	48428143	48431041	-	2899	TEC	TEC		-
ENSG00000276718	20.8888	1.19649	0.423523	2.82509	0.00472677	0.0156425	Up	6.29646	14.3588	17.3902	24.6445	34.926	27.7169	ENSG00000276718	12	6466537	6467135	+	599	lncRNA	novel transcript, antisense to VAMP1		-
ENSG00000287188	25.1506	1.17113	0.414705	2.824	0.00474279	0.0156887	Up	6.29646	13.4016	26.5968	40.717	27.5732	36.3187	ENSG00000287188	4	168170097	168194861	-	2647	lncRNA	novel transcript, antisense to ANXA10		-
ENSG00000286248	20.1999	-1.1699	0.414707	-2.82102	0.00478716	0.0158192	Down	26.2353	24.8886	32.7345	12.858	9.19106	15.2921	ENSG00000286248	12	121177919	121191477	-	3578	lncRNA	novel transcript, antisense to P2RX7		-
ENSG00000145113	7.86823	2.09985	0.744926	2.81888	0.00481922	0.0159135	Up	2.09882	5.74352	1.02295	7.50051	17.463	13.3806	MUC4	3	195746765	195811973	-	21021	protein_coding	mucin 4, cell surface associated [Source:HGNC Symbol;Acc:HGNC:7514]	4585	-
ENSG00000286943	12.7909	1.48685	0.527726	2.81746	0.00484046	0.0159789	Up	6.29646	5.74352	8.18364	18.2155	22.0585	16.2478	ENSG00000286943	11	74931724	74936937	+	4477	lncRNA	novel transcript, antisense to XRRA1		-
ENSG00000227954	22.6031	1.12929	0.401419	2.81325	0.00490433	0.0161755	Up	13.6423	12.4443	16.3673	38.574	21.1394	33.4514	TARID	6	133502252	133892802	-	8082	lncRNA	TCF21 antisense RNA inducing promoter demethylation [Source:HGNC Symbol;Acc:HGNC:50506]	100507308	-
ENSG00000261183	26.1578	1.02713	0.365315	2.81163	0.00492909	0.0162477	Up	22.0376	15.3161	14.3214	40.717	34.926	29.6284	SPINT1-AS1	15	40835808	40844387	-	1239	lncRNA	SPINT1 antisense RNA 1 [Source:HGNC Symbol;Acc:HGNC:53162]		-
ENSG00000280231	10.7054	-1.63886	0.582926	-2.81144	0.00493209	0.0162552	Down	17.84	12.4443	18.4132	4.286	5.51464	5.73453	ENSG00000280231	16	1553655	1554130	-	476	TEC	tec		-
ENSG00000275591	14.9498	1.35205	0.483641	2.79556	0.00518097	0.016986	Up	7.34587	6.70078	11.2525	20.3585	22.0585	21.9824	XKR5	8	6808517	6835524	-	4911	protein_coding	XK related 5 [Source:HGNC Symbol;Acc:HGNC:20782]	389610	-
ENSG00000277901	8.53941	1.85485	0.663715	2.79465	0.0051956	0.0170241	Up	4.19764	3.82901	3.06886	13.9295	13.7866	12.4248	ENSG00000277901	20	23320958	23325352	-	431	lncRNA	novel transcript		-
ENSG00000248693	23.7414	1.09036	0.390787	2.79017	0.00526807	0.0172365	Up	18.8894	10.5298	16.3673	24.6445	39.5216	32.4957	LINC02100	5	18704433	18746173	-	238	lncRNA	long intergenic non-protein coding RNA 2100 [Source:HGNC Symbol;Acc:HGNC:52955]		-
ENSG00000244471	16.0338	1.34764	0.483309	2.78835	0.00529765	0.0173282	Up	4.19764	8.61528	14.3214	20.3585	24.8159	23.8939	ENSG00000244471	13	52488993	52587095	+	4525	transcribed_unprocessed_pseudogene	transmembrane phosphatase with tensin homology (TPTE) pseudogene		-
ENSG00000088053	20.4908	1.14016	0.408962	2.78794	0.00530451	0.0173482	Up	11.5435	12.4443	14.3214	31.0735	22.9776	30.5842	GP6	19	55013705	55038264	-	2703	protein_coding	glycoprotein VI platelet [Source:HGNC Symbol;Acc:HGNC:14388]	51206	-
ENSG00000010379	9.65333	1.76289	0.632459	2.78736	0.00531387	0.0173737	Up	5.24705	1.91451	6.13773	12.858	18.3821	13.3806	SLC6A13	12	220621	262873	-	4243	protein_coding	solute carrier family 6 member 13 [Source:HGNC Symbol;Acc:HGNC:11046]	6540	-
ENSG00000223646	22.0512	1.08803	0.390533	2.78601	0.00533605	0.0174336	Up	15.7412	15.3161	11.2525	30.002	29.4114	30.5842	ENSG00000223646	7	112616440	112896625	+	5132	lncRNA	novel transcript	101928012	-
ENSG00000206140	16.6098	-1.27451	0.457556	-2.78548	0.00534485	0.0174598	Down	27.2847	23.9313	19.4361	7.50051	11.9484	9.55755	TMEM191C	22	21466423	21471269	+	4299	protein_coding	transmembrane protein 191C [Source:HGNC Symbol;Acc:HGNC:33601]	645426	-
ENSG00000004468	4.11144	3.49277	1.25428	2.78469	0.00535789	0.0174999	Up	0	0.957254	1.02295	8.57201	5.51464	8.6018	CD38	4	15778275	15853232	+	6857	protein_coding	CD38 molecule [Source:HGNC Symbol;Acc:HGNC:1667]	952	-
ENSG00000149633	6.55179	2.19622	0.788947	2.78374	0.00537368	0.0175489	Up	2.09882	2.87176	2.04591	10.715	10.1102	11.4691	KIAA1755	20	38210503	38260772	-	8068	protein_coding	KIAA1755 [Source:HGNC Symbol;Acc:HGNC:29372]	85449	-
ENSG00000286887	13.899	-1.44961	0.520931	-2.78273	0.00539037	0.0175983	Down	20.9882	26.8031	13.2984	5.3575	6.43374	10.5133	ENSG00000286887	6	134296301	134304297	+	1202	lncRNA	novel transcript, antisense to SGK1		-
ENSG00000254413	19.7494	1.23131	0.442481	2.78273	0.00539035	0.0175983	Up	7.34587	7.65803	20.4591	26.7875	27.5732	28.6727	CHKB-CPT1B	22	50568869	50582965	-	5022	protein_coding	CHKB-CPT1B readthrough (NMD candidate) [Source:HGNC Symbol;Acc:HGNC:41998]		-
ENSG00000220201	21.0261	1.14242	0.4106	2.78232	0.00539725	0.0176183	Up	13.6423	12.4443	13.2984	24.6445	23.8968	38.2302	ZGLP1	19	10304803	10309880	-	2431	protein_coding	zinc finger GATA like protein 1 [Source:HGNC Symbol;Acc:HGNC:37245]	100125288	zf-GATA
ENSG00000286872	19.6808	1.17804	0.423444	2.78204	0.00540187	0.0176282	Up	10.4941	13.4016	12.2755	23.573	22.9776	35.3629	ENSG00000286872	15	83095333	83108754	-	2474	lncRNA	novel transcript, antisense to TM6SF1		-
ENSG00000231164	8.59946	1.85696	0.667788	2.78076	0.00542326	0.0176801	Up	5.24705	2.87176	3.06886	16.0725	12.8675	11.4691	RPL7P56	X	136791064	136791780	+	717	processed_pseudogene	ribosomal protein L7 pseudogene 56 [Source:HGNC Symbol;Acc:HGNC:35588]		-
ENSG00000257402	5.00665	-2.74231	0.986242	-2.78057	0.0054264	0.0176852	Down	5.24705	8.61528	12.2755	1.0715	0.919106	1.91151	KRT126P	12	52715567	52721655	-	1181	unprocessed_pseudogene	keratin 126 pseudogene [Source:HGNC Symbol;Acc:HGNC:32970]		-
ENSG00000248576	10.6467	1.68243	0.60607	2.77596	0.00550389	0.0178943	Up	4.19764	2.87176	8.18364	12.858	13.7866	21.9824	ENSG00000248576	12	54163139	54168595	+	403	lncRNA	novel transcript, antisense to SMUG1		-
ENSG00000279699	13.1023	1.60693	0.580198	2.76962	0.00561225	0.0182146	Up	12.5929	0.957254	6.13773	13.9295	22.0585	22.9381	ENSG00000279699	22	30275215	30276951	-	1737	TEC	TEC		-
ENSG00000262140	11.313	1.56474	0.56603	2.76441	0.00570265	0.018464	Up	7.34587	5.74352	4.09182	15.001	15.6248	20.0709	ENSG00000262140	16	71833787	71835932	+	881	unprocessed_pseudogene	tripartite motif containing 13 (TRIM13) pseudogene		-
ENSG00000261416	20.3168	1.19966	0.435446	2.755	0.00586913	0.0189473	Up	6.29646	15.3161	15.3443	19.287	31.2496	34.4072	CORO1A-AS1	16	30183505	30184957	-	811	lncRNA	CORO1A antisense RNA 1 [Source:HGNC Symbol;Acc:HGNC:55367]		-
ENSG00000178150	8.05197	1.91251	0.694779	2.75269	0.00591075	0.019068	Up	4.19764	1.91451	4.09182	11.7865	11.0293	15.2921	ZNF114	19	48270081	48287608	+	3014	protein_coding	zinc finger protein 114 [Source:HGNC Symbol;Acc:HGNC:12894]	163071	zf-C2H2
ENSG00000254221	12.7266	-1.45824	0.530134	-2.7507	0.00594683	0.0191707	Down	15.7412	23.9313	16.3673	5.3575	8.27195	6.69029	PCDHGB1	5	141350099	141512975	+	4772	protein_coding	protocadherin gamma subfamily B, 1 [Source:HGNC Symbol;Acc:HGNC:8708]	56104	-
ENSG00000236409	21.727	1.10179	0.401255	2.74586	0.00603527	0.0194308	Up	11.5435	10.5298	19.4361	28.9305	31.2496	28.6727	NRADDP	3	47010824	47013465	+	1728	transcribed_unitary_pseudogene	neurotrophin receptor associated death domain, pseudogene [Source:HGNC Symbol;Acc:HGNC:19337]		-
ENSG00000279805	25.9139	1.0043	0.366088	2.74332	0.00608219	0.0195595	Up	23.087	12.4443	16.3673	34.288	35.8451	33.4514	ENSG00000279805	22	36137430	36139350	-	1921	TEC	TEC		-
ENSG00000148935	20.3829	1.13838	0.415259	2.74138	0.00611812	0.0196666	Up	9.44469	14.3588	14.3214	26.7875	22.9776	34.4072	GAS2	11	22625509	22813055	+	4252	protein_coding	growth arrest specific 2 [Source:HGNC Symbol;Acc:HGNC:4167]	2620	-
ENSG00000233639	10.9975	-1.67029	0.609493	-2.74046	0.00613538	0.0197165	Down	9.44469	19.1451	21.482	6.42901	1.83821	7.64604	PANTR1	2	104794848	104853183	-	9231	lncRNA	POU3F3 adjacent non-coding transcript 1 [Source:HGNC Symbol;Acc:HGNC:49513]	100506421	-
ENSG00000229484	13.0494	1.43371	0.523493	2.73875	0.00616737	0.0197939	Up	6.29646	8.61528	6.13773	23.573	18.3821	15.2921	LINC02766	1	12527724	12528420	+	438	lncRNA	long intergenic non-protein coding RNA 2766 [Source:HGNC Symbol;Acc:HGNC:54286]		-
ENSG00000224769	21.1895	1.1502	0.420071	2.73811	0.00617935	0.0198154	Up	11.5435	7.65803	20.4591	25.716	33.0878	28.6727	MUC20P1	3	195614947	195620233	+	1680	unprocessed_pseudogene	mucin 20, cell surface associated pseudogene 1 [Source:HGNC Symbol;Acc:HGNC:51921]		-
ENSG00000237248	13.723	1.4489	0.529178	2.73802	0.00618107	0.0198181	Up	4.19764	10.5298	7.16068	24.6445	12.8675	22.9381	LINC00987	12	9240003	9257960	+	2696	lncRNA	long intergenic non-protein coding RNA 987 [Source:HGNC Symbol;Acc:HGNC:48911]	100499405	-
ENSG00000254231	6.17866	2.34641	0.857169	2.7374	0.00619266	0.0198496	Up	2.09882	0	4.09182	7.50051	12.8675	10.5133	ENSG00000254231	8	86333274	86343429	-	5462	lncRNA	novel transcript	105375624	-
ENSG00000203876	14.4917	1.36857	0.500113	2.73652	0.00620929	0.0198903	Up	6.29646	5.74352	12.2755	20.3585	18.3821	23.8939	ADD3-AS1	10	109940104	110008381	-	9085	lncRNA	ADD3 antisense RNA 1 [Source:HGNC Symbol;Acc:HGNC:48682]	100505933	-
ENSG00000177699	10.1035	-1.66849	0.610205	-2.73431	0.00625102	0.0200054	Down	16.7906	18.1878	11.2525	3.2145	7.35285	3.82302	ENSG00000177699	15	78978889	78985926	+	1900	lncRNA	novel transcript, antisense to RASGRF1	100129540	-
ENSG00000131409	15.6388	1.28895	0.471701	2.73255	0.00628453	0.0200898	Up	11.5435	9.57254	6.13773	22.5015	21.1394	22.9381	LRRC4B	19	50516892	50568435	-	3511	protein_coding	leucine rich repeat containing 4B [Source:HGNC Symbol;Acc:HGNC:25042]	94030	-
ENSG00000250574	10.5162	-1.61046	0.589599	-2.73145	0.00630559	0.0201486	Down	18.8894	13.4016	15.3443	4.286	7.35285	3.82302	ENSG00000250574	5	76510440	76510766	+	327	processed_pseudogene	sulfiredoxin 1 homolog (S. cerevisiae) (SRXN1) pseudogene		-
ENSG00000115963	15.6987	1.30646	0.479671	2.72367	0.0064561	0.0205799	Up	6.29646	12.4443	8.18364	27.859	18.3821	21.0266	RND3	2	150468195	150539011	-	3594	protein_coding	Rho family GTPase 3 [Source:HGNC Symbol;Acc:HGNC:671]	390	-
ENSG00000255299	26.6658	1.10253	0.404894	2.72301	0.00646907	0.0206105	Up	15.7412	6.70078	28.6427	33.2165	43.198	32.4957	ENSG00000255299	11	58497888	58505758	-	1002	lncRNA	novel transcript		-
ENSG00000167588	16.5971	1.33645	0.490944	2.7222	0.00648494	0.0206514	Up	9.44469	6.70078	12.2755	12.858	23.8968	34.4072	GPD1	12	50103982	50111313	+	3822	protein_coding	glycerol-3-phosphate dehydrogenase 1 [Source:HGNC Symbol;Acc:HGNC:4455]	2819	-
ENSG00000226377	23.8579	-1.02285	0.375867	-2.72131	0.00650235	0.020701	Down	30.4329	31.5894	33.7575	18.2155	11.9484	17.2036	ENSG00000226377	17	32876759	32881070	+	3024	lncRNA	novel transcript		-
ENSG00000254788	21.6572	1.11736	0.411593	2.71471	0.00663336	0.0210616	Up	8.39528	17.2306	15.3443	23.573	37.6833	27.7169	CKLF-CMTM1	16	66552587	66579135	+	1413	protein_coding	CKLF-CMTM1 readthrough [Source:HGNC Symbol;Acc:HGNC:39977]	100529251	-
ENSG00000139364	5.48686	2.46766	0.909084	2.71445	0.00663859	0.0210752	Up	2.09882	0.957254	2.04591	5.3575	11.9484	10.5133	TMEM132B	12	125186386	125662377	+	16153	protein_coding	transmembrane protein 132B [Source:HGNC Symbol;Acc:HGNC:29397]	114795	-
ENSG00000260992	7.57638	1.99768	0.736213	2.71346	0.00665846	0.0211323	Up	4.19764	2.87176	2.04591	11.7865	7.35285	17.2036	DOCK9-DT	13	99087819	99088625	+	807	lncRNA	DOCK9 divergent transcript [Source:HGNC Symbol;Acc:HGNC:43696]		-
ENSG00000116962	21.2928	-1.08016	0.398082	-2.7134	0.00665962	0.021133	Down	30.4329	28.7176	27.6198	13.9295	16.5439	10.5133	NID1	1	235975830	236065109	-	5811	protein_coding	nidogen 1 [Source:HGNC Symbol;Acc:HGNC:7821]	4811	-
ENSG00000068976	13.9217	1.37224	0.506467	2.70943	0.00673987	0.0213456	Up	6.29646	6.70078	10.2295	24.6445	16.5439	19.1151	PYGM	11	64746389	64759974	-	4658	protein_coding	glycogen phosphorylase, muscle associated [Source:HGNC Symbol;Acc:HGNC:9726]	5837	-
ENSG00000179111	23.7685	1.08735	0.401603	2.70753	0.0067786	0.0214502	Up	12.5929	8.61528	24.5509	33.2165	34.0069	29.6284	HES7	17	8120592	8124106	-	1880	protein_coding	hes family bHLH transcription factor 7 [Source:HGNC Symbol;Acc:HGNC:15977]	84667	bHLH
ENSG00000254739	7.62683	2.00668	0.742671	2.70198	0.00689279	0.0217596	Up	1.04941	1.91451	6.13773	16.0725	11.0293	9.55755	ENSG00000254739	11	528907	529659	+	547	lncRNA	novel transcript		-
ENSG00000252391	8.96964	1.78825	0.661822	2.70201	0.00689208	0.0217596	Up	4.19764	3.82901	4.09182	9.64351	11.0293	21.0266	RNU6-638P	17	78696694	78696797	-	104	snRNA	RNA, U6 small nuclear 638, pseudogene [Source:HGNC Symbol;Acc:HGNC:47601]		-
ENSG00000144045	25.7624	1.00687	0.37318	2.69809	0.00697383	0.0219955	Up	11.5435	15.3161	24.5509	31.0735	37.6833	34.4072	DQX1	2	74518131	74526281	-	2885	protein_coding	DEAQ-box RNA dependent ATPase 1 [Source:HGNC Symbol;Acc:HGNC:20410]	165545	-
ENSG00000182586	24.6949	-1.01829	0.377687	-2.69611	0.00701538	0.0221063	Down	43.0258	30.6321	25.5739	16.0725	14.7057	18.1593	LINC00334	21	45234308	45264548	+	2325	lncRNA	long intergenic non-protein coding RNA 334 [Source:HGNC Symbol;Acc:HGNC:16425]	114042	-
ENSG00000287792	7.18309	-1.96838	0.730533	-2.69445	0.00705058	0.0222049	Down	12.5929	10.5298	11.2525	2.143	2.75732	3.82302	ENSG00000287792	12	131350844	131371721	-	2584	lncRNA	novel transcript		-
ENSG00000274008	5.00463	2.69215	0.999236	2.69421	0.00705557	0.0222072	Up	1.04941	0.957254	2.04591	4.286	7.35285	14.3363	Metazoa_SRP	10	69098496	69098794	+	299	misc_RNA	Metazoan signal recognition particle RNA [Source:RFAM;Acc:RF00017]		-
ENSG00000196132	8.14183	1.9167	0.711405	2.69424	0.00705491	0.0222072	Up	6.29646	0.957254	3.06886	15.001	9.19106	14.3363	MYT1	20	64102394	64242253	+	6863	protein_coding	myelin transcription factor 1 [Source:HGNC Symbol;Acc:HGNC:7622]	4661	zf-C2HC
ENSG00000130518	6.49016	2.16203	0.804321	2.68802	0.0071876	0.0225363	Up	3.14823	1.91451	2.04591	13.9295	6.43374	11.4691	IQCN	19	18257097	18274509	-	9154	protein_coding	IQ motif containing N [Source:HGNC Symbol;Acc:HGNC:29350]	80726	-
ENSG00000279365	8.7112	-1.79604	0.668565	-2.68641	0.00722235	0.0226288	Down	13.6423	8.61528	18.4132	3.2145	5.51464	2.86727	ENSG00000279365	21	36485867	36487760	+	1894	TEC	novel transcript		-
ENSG00000224939	22.253	1.11376	0.415016	2.68366	0.00728213	0.0228034	Up	10.4941	17.2306	14.3214	31.0735	19.3012	41.0975	LINC00184	1	234629311	234634780	+	2270	lncRNA	long intergenic non-protein coding RNA 184 [Source:HGNC Symbol;Acc:HGNC:37192]	100302691	-
ENSG00000102760	16.189	-1.28645	0.479754	-2.68148	0.00732976	0.0229399	Down	14.6917	30.6321	23.528	9.64351	11.9484	6.69029	RGCC	13	41457550	41470871	+	1030	protein_coding	regulator of cell cycle [Source:HGNC Symbol;Acc:HGNC:20369]	28984	-
ENSG00000187498	12.6392	-1.42812	0.532742	-2.6807	0.00734676	0.0229899	Down	14.6917	20.1023	20.4591	6.42901	4.59553	9.55755	COL4A1	13	110148963	110307157	-	14662	protein_coding	collagen type IV alpha 1 chain [Source:HGNC Symbol;Acc:HGNC:2202]	1282	-
ENSG00000197768	6.5622	2.18775	0.816236	2.68029	0.00735579	0.0230136	Up	1.04941	0.957254	5.11477	9.64351	8.27195	14.3363	STPG3	9	137251261	137253483	+	1611	protein_coding	sperm-tail PG-rich repeat containing 3 [Source:HGNC Symbol;Acc:HGNC:37285]	441476	-
ENSG00000268655	20.8609	1.08037	0.403857	2.67513	0.00746996	0.0233333	Up	9.44469	15.3161	15.3443	27.859	27.5732	29.6284	ENSG00000268655	19	49017496	49020523	-	1756	protein_coding	novel protein	101059948	-
ENSG00000167693	23.532	-1.0129	0.378839	-2.6737	0.00750196	0.023417	Down	30.4329	36.3756	27.6198	15.001	18.3821	13.3806	NXN	17	799310	979776	-	5889	protein_coding	nucleoredoxin [Source:HGNC Symbol;Acc:HGNC:18008]	64359	-
ENSG00000278869	6.84613	2.03061	0.759622	2.67318	0.00751351	0.0234401	Up	3.14823	1.91451	3.06886	8.57201	11.9484	12.4248	ENSG00000278869	22	49933198	49934074	-	877	lncRNA	novel transcript		-
ENSG00000264164	22.2156	-1.08113	0.404878	-2.67025	0.00757947	0.0236328	Down	36.7294	34.4611	19.4361	11.7865	16.5439	14.3363	ENSG00000264164	17	32083179	32097065	+	507	transcribed_processed_pseudogene	bromodomain PHD finger transcription factor (BPTF) pseudogene		-
ENSG00000106484	12.5588	-1.43404	0.538746	-2.66182	0.00777205	0.024153	Down	17.84	23.9313	13.2984	5.3575	9.19106	5.73453	MEST	7	130486171	130506465	+	4767	protein_coding	mesoderm specific transcript [Source:HGNC Symbol;Acc:HGNC:7028]	4232	-
ENSG00000267895	21.9056	1.06452	0.40017	2.66018	0.00780992	0.0242573	Up	12.5929	12.4443	17.3902	37.5025	26.6541	24.8496	ENSG00000267895	19	51143826	51144196	+	371	transcribed_unprocessed_pseudogene	sialic acid binding Ig-like lectin 19, pseudogene		-
ENSG00000272666	6.47069	2.17211	0.816572	2.66003	0.00781342	0.0242615	Up	3.14823	1.91451	2.04591	5.3575	10.1102	16.2478	KLHDC7B-DT	22	50542305	50542906	-	602	lncRNA	KLHDC7B divergent transcript [Source:HGNC Symbol;Acc:HGNC:53791]	105373098	-
ENSG00000134762	10.3841	1.63013	0.615164	2.64991	0.00805125	0.0249211	Up	7.34587	3.82901	4.09182	18.2155	20.2203	8.6018	DSC3	18	30989365	31042815	-	7699	protein_coding	desmocollin 3 [Source:HGNC Symbol;Acc:HGNC:3037]	1825	-
ENSG00000267293	19.6703	1.11026	0.419123	2.649	0.00807302	0.0249781	Up	12.5929	9.57254	15.3443	22.5015	31.2496	26.7611	ENSG00000267293	18	46028306	46029829	+	1524	processed_pseudogene	U3 small nucleolar RNA-associated protein 18 homolog, pseudogene		-
ENSG00000279841	4.81624	2.62276	0.990143	2.64887	0.00807619	0.0249845	Up	1.04941	1.91451	1.02295	11.7865	6.43374	6.69029	ENSG00000279841	16	81630193	81632038	+	1846	TEC	novel transcript		-
ENSG00000282995	17.4772	1.25145	0.472633	2.64782	0.0081013	0.02505	Up	3.14823	12.4443	15.3443	21.43	25.735	26.7611	FRG1EP	20	29480147	29497179	-	770	unprocessed_pseudogene	FSHD region gene 1 family member E, pseudogene [Source:HGNC Symbol;Acc:HGNC:51764]		-
ENSG00000100191	13.0629	-1.38545	0.524028	-2.64385	0.00819687	0.0253127	Down	15.7412	16.2733	24.5509	9.64351	6.43374	5.73453	SLC5A4	22	32218464	32255347	-	2048	protein_coding	solute carrier family 5 member 4 [Source:HGNC Symbol;Acc:HGNC:11039]	6527	-
ENSG00000086991	9.76043	1.66111	0.629159	2.6402	0.00828564	0.0255588	Up	3.14823	6.70078	4.09182	20.3585	14.7057	9.55755	NOX4	11	89324353	89498187	-	6099	protein_coding	NADPH oxidase 4 [Source:HGNC Symbol;Acc:HGNC:7891]	50507	-
ENSG00000245750	10.5516	1.56468	0.593657	2.63566	0.00839746	0.0258684	Up	5.24705	7.65803	3.06886	11.7865	19.3012	16.2478	DRAIC	15	69462921	69843120	+	31253	lncRNA	downregulated RNA in cancer, inhibitor of cell invasion and migration [Source:HGNC Symbol;Acc:HGNC:27082]	145837	-
ENSG00000227070	4.25707	2.90523	1.10295	2.63405	0.00843731	0.0259698	Up	1.04941	1.91451	0	8.57201	8.27195	5.73453	EPS15-AS1	1	51518309	51561629	+	476	lncRNA	EPS15 antisense RNA 1 [Source:HGNC Symbol;Acc:HGNC:40219]		-
ENSG00000185565	16.2668	1.23647	0.46953	2.63342	0.00845299	0.0260145	Up	10.4941	11.487	7.16068	16.0725	28.4923	23.8939	LSAMP	3	115802363	117139389	-	10286	protein_coding	limbic system associated membrane protein [Source:HGNC Symbol;Acc:HGNC:6705]	4045	-
ENSG00000235602	18.9873	1.26684	0.481116	2.63312	0.00846044	0.0260339	Up	5.24705	5.74352	22.505	27.859	23.8968	28.6727	POU5F1P3	12	8133772	8134849	-	1078	processed_pseudogene	POU class 5 homeobox 1 pseudogene 3 [Source:HGNC Symbol;Acc:HGNC:9222]	642559	-
ENSG00000258609	10.0013	1.57282	0.597406	2.63275	0.00846971	0.0260589	Up	5.24705	5.74352	4.09182	15.001	16.5439	13.3806	LINC-ROR	18	57054558	57072119	-	3891	lncRNA	long intergenic non-protein coding RNA, regulator of reprogramming [Source:HGNC Symbol;Acc:HGNC:43773]	100885779	-
ENSG00000117009	22.3807	1.03408	0.393302	2.62923	0.00855772	0.0262974	Up	12.5929	19.1451	12.2755	25.716	34.926	29.6284	KMO	1	241532134	241595642	+	5946	protein_coding	kynurenine 3-monooxygenase [Source:HGNC Symbol;Acc:HGNC:6381]	8564	-
ENSG00000237807	5.24671	2.39065	0.909963	2.6272	0.00860906	0.0264407	Up	2.09882	1.91451	1.02295	9.64351	10.1102	6.69029	ENSG00000237807	8	53493523	53524336	-	7527	lncRNA	novel transcript	100507516	-
ENSG00000127366	22.3829	1.01829	0.387656	2.62679	0.00861948	0.0264619	Up	15.7412	14.3588	14.3214	27.859	26.6541	35.3629	TAS2R5	7	141790217	141791367	+	1151	protein_coding	taste 2 receptor member 5 [Source:HGNC Symbol;Acc:HGNC:14912]	54429	-
ENSG00000185002	4.87049	2.65686	1.01451	2.61887	0.00882214	0.0270288	Up	0	1.91451	2.04591	8.57201	12.8675	3.82302	RFX6	6	116877212	116932161	+	4091	protein_coding	regulatory factor X6 [Source:HGNC Symbol;Acc:HGNC:21478]	222546	RFX
ENSG00000122756	18.8544	-1.12563	0.43	-2.61775	0.00885107	0.0271027	Down	23.087	29.6749	24.5509	16.0725	8.27195	11.4691	CNTFR	9	34551432	34590140	-	2098	protein_coding	ciliary neurotrophic factor receptor [Source:HGNC Symbol;Acc:HGNC:2170]	1271	-
ENSG00000235081	5.76336	2.22378	0.850452	2.61482	0.00892737	0.027303	Up	3.14823	0.957254	2.04591	9.64351	8.27195	10.5133	ENSG00000235081	19	54229036	54230213	+	901	processed_pseudogene	novel pseudogene		-
ENSG00000007001	6.73934	1.99964	0.764786	2.61465	0.00893197	0.0273056	Up	2.09882	1.91451	4.09182	10.715	9.19106	12.4248	UPP2	2	157876702	158136154	+	2957	protein_coding	uridine phosphorylase 2 [Source:HGNC Symbol;Acc:HGNC:23061]	151531	-
ENSG00000235529	9.90798	-1.61128	0.61634	-2.61427	0.00894179	0.0273285	Down	17.84	8.61528	18.4132	4.286	5.51464	4.77878	AGAP1-IT1	2	235505751	235507566	+	664	lncRNA	AGAP1 intronic transcript 1 [Source:HGNC Symbol;Acc:HGNC:41427]	100506749	-
ENSG00000171747	22.2347	1.08408	0.414994	2.61228	0.00899401	0.0274621	Up	14.6917	6.70078	21.482	34.288	27.5732	28.6727	LGALS4	19	38801671	38812945	-	2226	protein_coding	galectin 4 [Source:HGNC Symbol;Acc:HGNC:6565]	3960	-
ENSG00000224505	6.7403	1.99964	0.765687	2.61157	0.0090128	0.0275083	Up	2.09882	1.91451	4.09182	11.7865	11.9484	8.6018	ENSG00000224505	17	45150400	45161510	-	696	lncRNA	novel transcript, antisense to HEXIM1 and HEXIM2		-
ENSG00000165309	4.63983	-2.63509	1.00988	-2.60932	0.00907235	0.027675	Down	6.29646	9.57254	8.18364	0	0.919106	2.86727	ARMC3	10	22928024	23038523	+	6999	protein_coding	armadillo repeat containing 3 [Source:HGNC Symbol;Acc:HGNC:30964]	219681	-
ENSG00000259278	11.4504	1.47099	0.563956	2.60834	0.00909814	0.0277312	Up	5.24705	5.74352	7.16068	22.5015	15.6248	12.4248	ENSG00000259278	15	39019193	39026521	+	2217	lncRNA	novel transcript		-
ENSG00000203870	7.48391	1.95589	0.750257	2.60697	0.00913483	0.0278242	Up	5.24705	0.957254	3.06886	16.0725	12.8675	6.69029	SMIM9	X	154823348	154834662	-	1225	protein_coding	small integral membrane protein 9 [Source:HGNC Symbol;Acc:HGNC:41915]	100132963	-
ENSG00000232160	17.7795	1.15186	0.44374	2.5958	0.0094371	0.0286173	Up	9.44469	15.3161	8.18364	26.7875	21.1394	25.8054	RAP2C-AS1	X	132217053	132432862	+	5859	lncRNA	RAP2C antisense RNA 1 [Source:HGNC Symbol;Acc:HGNC:40957]	101928578	-
ENSG00000272787	12.6327	1.37652	0.53035	2.5955	0.00944527	0.0286344	Up	4.19764	8.61528	8.18364	19.287	20.2203	15.2921	ENSG00000272787	22	23969211	23969873	+	663	lncRNA	novel transcript		-
ENSG00000257067	14.8445	-1.24274	0.479268	-2.59299	0.00951456	0.0288328	Down	24.1364	21.0596	17.3902	9.64351	9.19106	7.64604	LINC02703	11	115920248	115943181	+	1371	lncRNA	long intergenic non-protein coding RNA 2703 [Source:HGNC Symbol;Acc:HGNC:54218]		-
ENSG00000163833	16.384	1.23245	0.475913	2.58965	0.0096074	0.0290906	Up	9.44469	5.74352	14.3214	17.144	22.9776	28.6727	FBXO40	3	121593379	121630295	+	5669	protein_coding	F-box protein 40 [Source:HGNC Symbol;Acc:HGNC:29816]	51725	-
ENSG00000234043	6.2713	2.10334	0.812739	2.58796	0.00965456	0.0292138	Up	4.19764	1.91451	1.02295	10.715	7.35285	12.4248	NUDT9P1	10	91152605	91153349	-	745	processed_pseudogene	nudix hydrolase 9 pseudogene 1 [Source:HGNC Symbol;Acc:HGNC:28523]		-
ENSG00000273179	20.7387	1.05531	0.408801	2.58148	0.00983784	0.0296847	Up	11.5435	13.4016	15.3443	35.3595	22.9776	25.8054	ENSG00000273179	4	1167778	1168174	+	397	lncRNA	novel transcript, antisense to SPON2		-
ENSG00000103196	6.21911	2.12144	0.821891	2.58117	0.00984651	0.0296989	Up	1.04941	4.78627	1.02295	10.715	8.27195	11.4691	CRISPLD2	16	84819985	84920768	+	7962	protein_coding	cysteine rich secretory protein LCCL domain containing 2 [Source:HGNC Symbol;Acc:HGNC:25248]	83716	-
ENSG00000223511	14.3195	1.27105	0.493791	2.57407	0.010051	0.0302309	Up	5.24705	8.61528	11.2525	21.43	19.3012	20.0709	ENSG00000223511	X	1732584	1763212	+	1001	lncRNA	novel transcript		-
ENSG00000207839	6.20213	2.09743	0.814927	2.57376	0.0100599	0.0302535	Up	1.04941	1.91451	4.09182	9.64351	12.8675	7.64604	MIR33B	17	17813836	17813931	-	96	miRNA	microRNA 33b [Source:HGNC Symbol;Acc:HGNC:32791]	693120	-
ENSG00000151790	20.9937	1.02766	0.40034	2.56697	0.010259	0.0307867	Up	13.6423	12.4443	15.3443	32.145	28.4923	23.8939	TDO2	4	155854738	155920406	+	5264	protein_coding	tryptophan 2,3-dioxygenase [Source:HGNC Symbol;Acc:HGNC:11708]	6999	-
ENSG00000143850	19.5427	1.11579	0.434761	2.56644	0.0102748	0.030823	Up	11.5435	16.2733	9.20659	18.2155	26.6541	35.3629	PLEKHA6	1	204218853	204377665	-	9656	protein_coding	pleckstrin homology domain containing A6 [Source:HGNC Symbol;Acc:HGNC:17053]	22874	-
ENSG00000223177	3.62479	3.28878	1.28171	2.56593	0.01029	0.0308507	Up	1.04941	0.957254	0	7.50051	4.59553	7.64604	RNA5SP39	13	108301212	108301331	-	120	rRNA_pseudogene	RNA, 5S ribosomal pseudogene 39 [Source:HGNC Symbol;Acc:HGNC:42615]		-
ENSG00000224965	4.11387	2.83634	1.10592	2.5647	0.0103266	0.0309321	Up	1.04941	0.957254	1.02295	7.50051	4.59553	9.55755	LINC02586	1	110208834	110209987	-	748	lncRNA	long intergenic non-protein coding RNA 2586 [Source:HGNC Symbol;Acc:HGNC:39958]		-
ENSG00000288533	5.24321	2.37312	0.925653	2.56373	0.0103555	0.0310061	Up	2.09882	0	3.06886	8.57201	11.0293	6.69029	ENSG00000288533	18	623743	626492	-	2438	lncRNA	novel transcript, antisense to TYMS and CLUL1		-
ENSG00000263177	18.6024	1.11473	0.435072	2.56216	0.0104022	0.0311293	Up	13.6423	10.5298	11.2525	18.2155	32.1687	25.8054	MTND1P8	16	3369957	3370906	-	950	processed_pseudogene	MT-ND1 pseudogene 8 [Source:HGNC Symbol;Acc:HGNC:42100]		-
ENSG00000103528	12.633	-1.35294	0.52821	-2.56136	0.0104263	0.0311805	Down	17.84	15.3161	21.482	4.286	8.27195	8.6018	SYT17	16	19167971	19268332	+	7545	protein_coding	synaptotagmin 17 [Source:HGNC Symbol;Acc:HGNC:24119]	51760	-
ENSG00000165695	14.0177	1.31968	0.515598	2.5595	0.0104821	0.0313228	Up	7.34587	12.4443	4.09182	23.573	15.6248	21.0266	AK8	9	132725578	132878777	-	2731	protein_coding	adenylate kinase 8 [Source:HGNC Symbol;Acc:HGNC:26526]	158067	-
ENSG00000099960	10.9945	1.49465	0.584152	2.55867	0.0105073	0.0313854	Up	5.24705	3.82901	8.18364	21.43	11.0293	16.2478	SLC7A4	22	21028718	21032840	-	2450	protein_coding	solute carrier family 7 member 4 [Source:HGNC Symbol;Acc:HGNC:11062]	6545	-
ENSG00000284693	9.73082	-1.55604	0.608443	-2.55741	0.0105454	0.0314908	Down	15.7412	13.4016	14.3214	6.42901	2.75732	5.73453	LINC02606	1	9425094	9440564	-	2623	lncRNA	long intergenic non-protein coding RNA 2606 [Source:HGNC Symbol;Acc:HGNC:54047]	100506022	-
ENSG00000125508	3.62649	3.29447	1.28948	2.55487	0.0106227	0.0316923	Up	0	0.957254	1.02295	7.50051	3.67642	8.6018	SRMS	20	63538489	63547749	-	4082	protein_coding	src-related kinase lacking C-terminal regulatory tyrosine and N-terminal myristylation sites [Source:HGNC Symbol;Acc:HGNC:11298]	6725	-
ENSG00000261451	17.1185	1.12501	0.440663	2.55299	0.0106803	0.0318264	Up	11.5435	10.5298	10.2295	23.573	23.8968	22.9381	ENSG00000261451	8	10433672	10438312	+	4641	lncRNA	novel transcript, overlapping to MSRA		-
ENSG00000173947	7.43577	-1.87266	0.733582	-2.55276	0.0106873	0.031843	Down	11.5435	12.4443	11.2525	0	4.59553	4.77878	PIFO	1	111346600	111353013	+	3949	protein_coding	primary cilia formation [Source:HGNC Symbol;Acc:HGNC:27009]	128344	-
ENSG00000250075	9.8064	1.54261	0.605019	2.54968	0.0107821	0.0320916	Up	4.19764	6.70078	4.09182	12.858	13.7866	17.2036	ENSG00000250075	4	67417305	67468251	-	3252	lncRNA	novel transcript	101927237	-
ENSG00000167751	18.4776	1.14073	0.448038	2.54605	0.0108948	0.0323757	Up	18.8894	6.70078	9.20659	23.573	25.735	26.7611	KLK2	19	50861568	50880567	+	6351	protein_coding	kallikrein related peptidase 2 [Source:HGNC Symbol;Acc:HGNC:6363]	3817	-
ENSG00000178115	19.2805	1.11728	0.438951	2.54534	0.0109171	0.0324291	Up	10.4941	6.70078	19.4361	24.6445	25.735	28.6727	GOLGA8Q	15	30552078	30562501	+	2137	protein_coding	golgin A8 family member Q [Source:HGNC Symbol;Acc:HGNC:44408]	727909;728047	-
ENSG00000217644	7.15934	1.89378	0.744933	2.54221	0.0110153	0.0327034	Up	5.24705	1.91451	2.04591	7.50051	12.8675	13.3806	ENSG00000217644	1	32979947	32980472	+	526	processed_pseudogene	ribosomal protein L18a (RPL18A) pseudogene		-
ENSG00000132681	9.55066	1.59988	0.629724	2.54061	0.011066	0.0328324	Up	4.19764	1.91451	8.18364	13.9295	13.7866	15.2921	ATP1A4	1	160151586	160186980	+	6271	protein_coding	ATPase Na+/K+ transporting subunit alpha 4 [Source:HGNC Symbol;Acc:HGNC:14073]	480	-
ENSG00000125726	6.57787	1.96396	0.773092	2.5404	0.0110726	0.0328435	Up	1.04941	2.87176	4.09182	11.7865	10.1102	9.55755	CD70	19	6583183	6604103	-	1530	protein_coding	CD70 molecule [Source:HGNC Symbol;Acc:HGNC:11937]	970	-
ENSG00000250629	7.56053	1.81214	0.713583	2.5395	0.0111011	0.0329148	Up	4.19764	4.78627	1.02295	12.858	11.0293	11.4691	ENSG00000250629	5	38783580	38792754	+	565	lncRNA	novel transcript		-
ENSG00000147100	5.51943	-2.2077	0.869521	-2.53898	0.0111175	0.0329505	Down	6.29646	8.61528	12.2755	2.143	0.919106	2.86727	SLC16A2	X	74421493	74533917	+	4292	protein_coding	solute carrier family 16 member 2 [Source:HGNC Symbol;Acc:HGNC:10923]	6567	-
ENSG00000112280	8.09695	-1.79312	0.706285	-2.53881	0.0111231	0.0329628	Down	17.84	9.57254	10.2295	4.286	0.919106	5.73453	COL9A1	6	70216040	70303084	-	10329	protein_coding	collagen type IX alpha 1 chain [Source:HGNC Symbol;Acc:HGNC:2217]	1297	-
ENSG00000255145	8.08718	1.76008	0.693378	2.53841	0.0111359	0.0329962	Up	3.14823	2.87176	5.11477	7.50051	17.463	12.4248	STX17-AS1	9	99397024	99906605	-	5895	lncRNA	STX17 antisense RNA 1 [Source:HGNC Symbol;Acc:HGNC:51174]		-
ENSG00000251191	4.50447	-2.58223	1.0175	-2.53781	0.0111547	0.033026	Down	9.44469	7.65803	6.13773	0	0.919106	2.86727	LINC00589	8	29673922	29748109	-	2074	lncRNA	long intergenic non-protein coding RNA 589 [Source:HGNC Symbol;Acc:HGNC:32299]	619351	-
ENSG00000261105	20.8511	1.02171	0.402699	2.53715	0.011176	0.0330718	Up	11.5435	13.4016	16.3673	24.6445	26.6541	32.4957	LMO7-AS1	13	75604700	75635994	-	2131	lncRNA	LMO7 antisense RNA 1 [Source:HGNC Symbol;Acc:HGNC:50277]	101927155	-
ENSG00000173210	15.0413	1.2807	0.505362	2.53422	0.0112697	0.0332965	Up	7.34587	6.70078	12.2755	21.43	12.8675	29.6284	ABLIM3	5	149141483	149260542	+	7225	protein_coding	actin binding LIM protein family member 3 [Source:HGNC Symbol;Acc:HGNC:29132]	22885	-
ENSG00000264500	15.3182	1.24257	0.490779	2.53182	0.0113471	0.0334901	Up	12.5929	8.61528	6.13773	23.573	26.6541	14.3363	MIR3124	1	248826377	248826443	+	67	miRNA	microRNA 3124 [Source:HGNC Symbol;Acc:HGNC:38262]	100422879	-
ENSG00000111344	3.49632	-3.27041	1.29208	-2.53111	0.0113701	0.0335493	Down	4.19764	8.61528	6.13773	1.0715	0	0.955755	RASAL1	12	113098819	113136239	-	4813	protein_coding	RAS protein activator like 1 [Source:HGNC Symbol;Acc:HGNC:9873]	8437	-
ENSG00000225408	9.00642	1.62977	0.645333	2.52546	0.0115545	0.0340444	Up	6.29646	1.91451	5.11477	10.715	14.7057	15.2921	ENSG00000225408	9	5719021	5720244	-	543	lncRNA	novel transcript		-
ENSG00000162374	11.3443	-1.40569	0.557628	-2.52084	0.0117075	0.0344635	Down	18.8894	18.1878	12.2755	7.50051	6.43374	4.77878	ELAVL4	1	50024029	50203772	+	8368	protein_coding	ELAV like RNA binding protein 4 [Source:HGNC Symbol;Acc:HGNC:3315]	1996	-
ENSG00000249286	7.0223	1.86454	0.740698	2.51728	0.0118266	0.0347822	Up	4.19764	2.87176	2.04591	8.57201	10.1102	14.3363	AMD1P3	5	43586918	43588223	-	994	processed_pseudogene	adenosylmethionine decarboxylase 1 pseudogene 3 [Source:HGNC Symbol;Acc:HGNC:51608]		-
ENSG00000238025	7.05084	1.86147	0.740757	2.51293	0.0119733	0.0351403	Up	5.24705	1.91451	2.04591	9.64351	11.0293	12.4248	ZDHHC4P1	13	42933858	42934892	+	1035	processed_pseudogene	zinc finger DHHC-type containing 4 pseudogene 1 [Source:HGNC Symbol;Acc:HGNC:39443]		-
ENSG00000135631	13.3144	1.31252	0.522896	2.51011	0.0120695	0.0353743	Up	5.24705	11.487	6.13773	13.9295	22.0585	21.0266	RAB11FIP5	2	73073382	73156721	-	7058	protein_coding	RAB11 family interacting protein 5 [Source:HGNC Symbol;Acc:HGNC:24845]	26056	-
ENSG00000237520	5.15745	2.33342	0.929738	2.50976	0.0120815	0.0353979	Up	3.14823	0	2.04591	10.715	6.43374	8.6018	ENSG00000237520	1	234957231	234959989	+	423	lncRNA	novel transcript		-
ENSG00000235674	9.39521	-1.62358	0.647452	-2.50764	0.0121539	0.0355816	Down	9.44469	10.5298	22.505	6.42901	4.59553	2.86727	LDHAP2	1	235738005	235738989	+	985	processed_pseudogene	lactate dehydrogenase A pseudogene 2 [Source:HGNC Symbol;Acc:HGNC:6537]		-
ENSG00000287731	17.1287	1.1226	0.44817	2.50486	0.0122499	0.035826	Up	12.5929	9.57254	10.2295	24.6445	27.5732	18.1593	ENSG00000287731	6	126719560	126721778	+	1906	lncRNA	novel transcript		-
ENSG00000270896	10.2384	1.47987	0.590809	2.50482	0.0122514	0.035826	Up	5.24705	3.82901	7.16068	17.144	15.6248	12.4248	ENSG00000270896	6	29763258	29763392	-	135	processed_pseudogene	mitochondrial coiled-coil domain 1 (MCCD1) pseudogene		-
ENSG00000179921	16.0082	1.18404	0.472975	2.5034	0.0123008	0.0359471	Up	7.34587	6.70078	15.3443	23.573	22.0585	21.0266	GPBAR1	2	218259496	218263861	+	2694	protein_coding	G protein-coupled bile acid receptor 1 [Source:HGNC Symbol;Acc:HGNC:19680]	151306	-
ENSG00000218027	6.02141	2.04799	0.818625	2.50175	0.0123582	0.0360905	Up	3.14823	2.87176	1.02295	8.57201	12.8675	7.64604	ENSG00000218027	6	1513698	1515289	-	1592	processed_pseudogene	E74-like factor 2 (ets domain transcription factor) (ELF2) pseudogene		-
ENSG00000170909	19.2666	1.06098	0.424466	2.49957	0.0124344	0.0362575	Up	17.84	10.5298	9.20659	24.6445	27.5732	25.8054	OSCAR	19	54094668	54102692	-	2084	protein_coding	osteoclast associated Ig-like receptor [Source:HGNC Symbol;Acc:HGNC:29960]	126014	-
ENSG00000130545	3.94847	2.76865	1.10815	2.49844	0.0124742	0.0363501	Up	1.04941	0.957254	1.02295	7.50051	5.51464	7.64604	CRB3	19	6463777	6467221	+	1600	protein_coding	crumbs cell polarity complex component 3 [Source:HGNC Symbol;Acc:HGNC:20237]	92359	-
ENSG00000135643	4.34004	-2.50234	1.00671	-2.48566	0.012931	0.0374682	Down	6.29646	7.65803	8.18364	1.0715	0.919106	1.91151	KCNMB4	12	70366290	70434292	+	4860	protein_coding	potassium calcium-activated channel subfamily M regulatory beta subunit 4 [Source:HGNC Symbol;Acc:HGNC:6289]	27345	-
ENSG00000260911	8.53501	1.70032	0.685093	2.48188	0.0130691	0.0378343	Up	2.09882	4.78627	5.11477	11.7865	7.35285	20.0709	ENSG00000260911	16	31043150	31049868	+	449	lncRNA	novel transcript		-
ENSG00000260470	8.36712	1.64765	0.663884	2.48183	0.0130709	0.0378346	Up	5.24705	2.87176	4.09182	10.715	11.0293	16.2478	ENSG00000260470	12	54145069	54147225	-	2157	lncRNA	novel transcript		-
ENSG00000178789	9.80986	1.55663	0.627676	2.47998	0.0131388	0.038002	Up	1.04941	8.61528	5.11477	15.001	13.7866	15.2921	CD300LB	17	74521174	74531475	-	2721	protein_coding	CD300 molecule like family member b [Source:HGNC Symbol;Acc:HGNC:30811]	124599	-
ENSG00000228031	5.04057	-2.34532	0.946847	-2.47698	0.0132498	0.0382837	Down	4.19764	7.65803	13.2984	3.2145	0.919106	0.955755	ENSG00000228031	7	137344930	137354483	-	2240	lncRNA	novel transcript		-
ENSG00000155659	14.7608	1.23748	0.500225	2.47384	0.013367	0.0386026	Up	9.44469	6.70078	10.2295	26.7875	22.9776	12.4248	VSIG4	X	66021738	66040125	-	2333	protein_coding	V-set and immunoglobulin domain containing 4 [Source:HGNC Symbol;Acc:HGNC:17032]	11326	-
ENSG00000197208	15.6805	1.14437	0.46327	2.4702	0.0135037	0.0389374	Up	11.5435	9.57254	8.18364	23.573	21.1394	20.0709	SLC22A4	5	132294394	132344190	+	2721	protein_coding	solute carrier family 22 member 4 [Source:HGNC Symbol;Acc:HGNC:10968]	6583	-
ENSG00000189367	18.579	1.05755	0.428213	2.46969	0.0135229	0.0389778	Up	12.5929	15.3161	8.18364	25.716	24.8159	24.8496	KIAA0408	6	127438406	127459389	-	9164	protein_coding	KIAA0408 [Source:HGNC Symbol;Acc:HGNC:21636]	9729	-
ENSG00000285777	6.27733	-1.96193	0.7948	-2.46846	0.0135697	0.0391077	Down	7.34587	11.487	11.2525	1.0715	4.59553	1.91151	ENSG00000285777	1	173596060	173669837	-	1786	protein_coding	novel protein		-
ENSG00000184384	19.802	-1.01694	0.41216	-2.46734	0.013612	0.0391995	Down	23.087	29.6749	26.5968	16.0725	12.8675	10.5133	MAML2	11	95976598	96343195	-	7124	protein_coding	mastermind like transcriptional coactivator 2 [Source:HGNC Symbol;Acc:HGNC:16259]	84441	-
ENSG00000276168	481.255	2.27387	0.923297	2.46277	0.013787	0.0396326	Up	135.374	143.588	215.843	264.661	1855.67	272.39	RN7SL1	14	49586580	49586878	+	299	misc_RNA	RNA component of signal recognition particle 7SL1 [Source:HGNC Symbol;Acc:HGNC:10038]	6029	-
ENSG00000287787	19.0078	1.03669	0.420999	2.46244	0.0137994	0.0396631	Up	10.4941	11.487	15.3443	28.9305	23.8968	23.8939	ENSG00000287787	16	85227203	85309176	+	1179	lncRNA	novel transcript, sense intronic to GSE1		-
ENSG00000204709	7.03736	1.85554	0.753815	2.46153	0.0138346	0.0397442	Up	3.14823	2.87176	3.06886	17.144	6.43374	9.55755	LINC01556	6	28943877	28944537	+	466	lncRNA	long intergenic non-protein coding RNA 1556 [Source:HGNC Symbol;Acc:HGNC:21195]		-
ENSG00000106031	9.55646	-1.55843	0.633101	-2.46159	0.0138323	0.0397442	Down	11.5435	21.0596	10.2295	4.286	7.35285	2.86727	HOXA13	7	27193503	27200091	-	5071	protein_coding	homeobox A13 [Source:HGNC Symbol;Acc:HGNC:5102]	3209	Homeobox
ENSG00000180871	14.5462	1.21204	0.492808	2.45945	0.013915	0.0399546	Up	12.5929	8.61528	5.11477	22.5015	18.3821	20.0709	CXCR2	2	218125289	218137251	+	3214	protein_coding	C-X-C motif chemokine receptor 2 [Source:HGNC Symbol;Acc:HGNC:6027]	3579	-
ENSG00000221953	5.99251	2.03208	0.826613	2.45831	0.0139591	0.0400558	Up	1.04941	2.87176	3.06886	13.9295	6.43374	8.6018	C1orf229	1	247110160	247112417	-	2258	lncRNA	chromosome 1 open reading frame 229 [Source:HGNC Symbol;Acc:HGNC:33759]	388759	-
ENSG00000248383	10.6488	1.43099	0.582688	2.45584	0.0140556	0.0403069	Up	6.29646	3.82901	7.16068	20.3585	12.8675	13.3806	PCDHAC1	5	140926299	141012347	+	7016	protein_coding	protocadherin alpha subfamily C, 1 [Source:HGNC Symbol;Acc:HGNC:8676]	56135	-
ENSG00000235978	14.4101	1.1915	0.485711	2.45311	0.0141627	0.0405677	Up	9.44469	7.65803	9.20659	23.573	17.463	19.1151	ENSG00000235978	3	4814294	4887293	-	1251	lncRNA	novel transcript, antisense to ITPR1		-
ENSG00000257896	10.4857	1.41851	0.579011	2.44989	0.01429	0.0408959	Up	6.29646	5.74352	5.11477	12.858	13.7866	19.1151	ENSG00000257896	12	43736628	43741067	+	1170	transcribed_unprocessed_pseudogene	La ribonucleoprotein domain family, member 7 (LARP7)		-
ENSG00000135638	15.7471	1.17441	0.479995	2.44672	0.0144163	0.0412051	Up	9.44469	12.4443	7.16068	13.9295	26.6541	24.8496	EMX1	2	72916260	72936071	+	5472	protein_coding	empty spiracles homeobox 1 [Source:HGNC Symbol;Acc:HGNC:3340]	2016	Homeobox
ENSG00000270021	4.89347	2.28507	0.934397	2.4455	0.0144652	0.0413293	Up	1.04941	2.87176	1.02295	8.57201	10.1102	5.73453	ENSG00000270021	5	135399280	135401296	+	2017	lncRNA	novel transcript, antisense to H2AFY		-
ENSG00000207034	5.9212	2.00232	0.819001	2.44483	0.0144919	0.0413897	Up	4.19764	1.91451	1.02295	9.64351	9.19106	9.55755	Y_RNA	18	2778941	2779057	+	117	misc_RNA	Y RNA [Source:RFAM;Acc:RF00019]		-
ENSG00000276715	8.32243	1.64068	0.671176	2.44449	0.0145057	0.0414239	Up	5.24705	2.87176	4.09182	8.57201	11.9484	17.2036	YWHAEP7	17	37828305	37884743	-	2998	transcribed_unprocessed_pseudogene	tyrosine 3-monooxygenase/tryptophan 5-monooxygenase activation protein epsilon pseudogene 7 [Source:HGNC Symbol;Acc:HGNC:49437]	284100	-
ENSG00000236780	11.066	1.4246	0.583122	2.44306	0.0145634	0.0415676	Up	3.14823	9.57254	5.11477	21.43	14.7057	12.4248	LINC01829	2	67123357	67397980	-	4330	lncRNA	long intergenic non-protein coding RNA 1829 [Source:HGNC Symbol;Acc:HGNC:52635]	644838	-
ENSG00000205213	20.5818	-1.00034	0.4096	-2.44223	0.014597	0.0416476	Down	27.2847	34.4611	20.4591	15.001	11.9484	14.3363	LGR4	11	27365961	27472790	-	6355	protein_coding	leucine rich repeat containing G protein-coupled receptor 4 [Source:HGNC Symbol;Acc:HGNC:13299]	55366	-
ENSG00000159289	3.92084	2.74924	1.12609	2.4414	0.0146303	0.0417167	Up	1.04941	0	2.04591	5.3575	5.51464	9.55755	GOLGA6A	15	74069857	74082550	-	3505	protein_coding	golgin A6 family member A [Source:HGNC Symbol;Acc:HGNC:13567]	342096	-
ENSG00000285269	3.88104	2.75314	1.12813	2.44046	0.0146687	0.0417993	Up	0	0.957254	2.04591	5.3575	9.19106	5.73453	ENSG00000285269	9	96235331	96352058	-	4087	protein_coding	novel transcript, SLC35D2-HSD17B3 readthrough	11046	-
ENSG00000243417	3.9201	2.74429	1.12542	2.43845	0.0147505	0.0420059	Up	2.09882	0	1.02295	6.42901	9.19106	4.77878	RPS3AP18	4	152551277	152552364	-	777	processed_pseudogene	RPS3A pseudogene 18 [Source:HGNC Symbol;Acc:HGNC:35893]		-
ENSG00000222033	8.4886	1.681	0.690247	2.43536	0.0148769	0.042303	Up	5.24705	5.74352	1.02295	19.287	11.0293	8.6018	LINC01124	2	170712451	170714567	-	2117	lncRNA	long intergenic non-protein coding RNA 1124 [Source:HGNC Symbol;Acc:HGNC:49270]	440925	-
ENSG00000281969	19.4907	1.03422	0.424669	2.43535	0.0148774	0.042303	Up	12.5929	9.57254	16.3673	21.43	33.0878	23.8939	ENSG00000281969	6	39818751	39823227	+	4477	TEC	TEC		-
ENSG00000137962	7.68589	-1.71626	0.704815	-2.43505	0.0148897	0.0423275	Down	13.6423	11.487	10.2295	4.286	5.51464	0.955755	ARHGAP29	1	94148988	94275068	-	18370	protein_coding	Rho GTPase activating protein 29 [Source:HGNC Symbol;Acc:HGNC:30207]	9411	-
ENSG00000272320	5.87647	2.00107	0.822536	2.4328	0.0149824	0.0425479	Up	1.04941	1.91451	4.09182	8.57201	11.0293	8.6018	ENSG00000272320	6	3311662	3313650	+	1989	lncRNA	novel transcript, antisense to SLC22A23		-
ENSG00000205517	5.52708	2.14036	0.880062	2.43206	0.0150134	0.0426252	Up	3.14823	0.957254	2.04591	12.858	4.59553	9.55755	RGL3	19	11384341	11419328	-	4344	protein_coding	ral guanine nucleotide dissociation stimulator like 3 [Source:HGNC Symbol;Acc:HGNC:30282]	57139	-
ENSG00000158859	6.11394	2.05668	0.846142	2.43066	0.0150714	0.0427631	Up	4.19764	1.91451	1.02295	12.858	12.8675	3.82302	ADAMTS4	1	161184302	161199054	-	10338	protein_coding	ADAM metallopeptidase with thrombospondin type 1 motif 4 [Source:HGNC Symbol;Acc:HGNC:220]	9507	-
ENSG00000250132	12.4776	1.46437	0.602528	2.43038	0.0150831	0.0427801	Up	0	10.5298	9.20659	19.287	11.9484	23.8939	ENSG00000250132	12	974133	991190	-	3669	lncRNA	novel transcript		-
ENSG00000077264	12.7123	1.28931	0.530524	2.43025	0.0150882	0.042787	Up	5.24705	8.61528	8.18364	22.5015	19.3012	12.4248	PAK3	X	110944285	111227361	+	10446	protein_coding	p21 (RAC1) activated kinase 3 [Source:HGNC Symbol;Acc:HGNC:8592]	5063	-
ENSG00000227449	9.43964	1.60264	0.659711	2.42931	0.0151276	0.0428743	Up	1.04941	4.78627	8.18364	9.64351	11.9484	21.0266	FGF7P6	9	62376161	62435199	+	2977	transcribed_unprocessed_pseudogene	fibroblast growth factor 7 pseudogene 6 [Source:HGNC Symbol;Acc:HGNC:27852]		-
ENSG00000267033	14.3026	1.18736	0.489096	2.42767	0.0151963	0.0430471	Up	6.29646	8.61528	11.2525	19.287	18.3821	21.9824	ENSG00000267033	19	16186276	16189458	-	578	lncRNA	novel transcript, antisense FAM32A		-
ENSG00000187553	11.3639	1.34991	0.556279	2.42669	0.0152374	0.0431416	Up	5.24705	4.78627	9.20659	17.144	17.463	14.3363	CYP26C1	10	93060798	93069540	+	4378	protein_coding	cytochrome P450 family 26 subfamily C member 1 [Source:HGNC Symbol;Acc:HGNC:20577]	340665	-
ENSG00000248873	10.7953	-1.44615	0.596455	-2.42458	0.0153261	0.0433492	Down	20.9882	15.3161	11.2525	2.143	5.51464	9.55755	SERBP1P6	5	42465400	42468868	-	932	processed_pseudogene	SERPINE1 mRNA binding protein 1 pseudogene 6 [Source:HGNC Symbol;Acc:HGNC:44635]		-
ENSG00000277749	8.20257	1.63453	0.674168	2.42451	0.0153292	0.0433504	Up	2.09882	6.70078	3.06886	13.9295	11.9484	11.4691	ENSG00000277749	15	74311516	74319688	-	612	lncRNA	novel transcript, antisense to CCDC33		-
ENSG00000242175	15.9773	1.18598	0.489207	2.42429	0.0153384	0.0433676	Up	9.44469	6.70078	13.2984	12.858	22.9776	30.5842	RN7SL127P	4	78898855	78899154	+	300	misc_RNA	RNA, 7SL, cytoplasmic 127, pseudogene [Source:HGNC Symbol;Acc:HGNC:46143]		-
ENSG00000135298	12.0467	-1.32585	0.547279	-2.42262	0.0154089	0.0435344	Down	18.8894	14.3588	18.4132	6.42901	3.67642	10.5133	ADGRB3	6	68635282	69390571	+	7635	protein_coding	adhesion G protein-coupled receptor B3 [Source:HGNC Symbol;Acc:HGNC:945]	577	-
ENSG00000267838	18.4249	1.0336	0.426885	2.42125	0.0154671	0.0436768	Up	9.44469	11.487	15.3443	24.6445	25.735	23.8939	ENSG00000267838	19	54438665	54439544	-	880	lncRNA	novel transcript		-
ENSG00000253522	21.4086	-1.00992	0.418036	-2.41587	0.0156975	0.0442333	Down	16.7906	36.3756	32.7345	10.715	16.5439	15.2921	MIR3142HG	5	160438594	160487426	+	2377	lncRNA	MIR3142 host gene [Source:HGNC Symbol;Acc:HGNC:51944]	107075116	-
ENSG00000133636	6.12787	-1.9088	0.791347	-2.41209	0.0158613	0.0446222	Down	9.44469	11.487	8.18364	1.0715	2.75732	3.82302	NTS	12	85874295	85882992	+	1555	protein_coding	neurotensin [Source:HGNC Symbol;Acc:HGNC:8038]	4922	-
ENSG00000240914	14.0952	-1.2084	0.501165	-2.41117	0.0159014	0.0447182	Down	25.1858	13.4016	20.4591	9.64351	9.19106	6.69029	RPL15P2	14	94800849	94801463	-	615	processed_pseudogene	ribosomal protein L15 pseudogene 2 [Source:HGNC Symbol;Acc:HGNC:19803]		-
ENSG00000258794	18.6885	1.06986	0.444609	2.4063	0.0161149	0.0452567	Up	15.7412	15.3161	5.11477	23.573	28.4923	23.8939	DUX4L27	12	34208415	34209675	-	1261	processed_pseudogene	double homeobox 4 like 27 (pseudogene) [Source:HGNC Symbol;Acc:HGNC:50808]		-
ENSG00000229956	13.9171	1.20363	0.500863	2.40311	0.0162563	0.0455856	Up	9.44469	8.61528	7.16068	24.6445	19.3012	14.3363	ZRANB2-AS2	1	71081324	71489976	+	14877	lncRNA	ZRANB2 antisense RNA 2 (head to head) [Source:HGNC Symbol;Acc:HGNC:43595]		-
ENSG00000229635	5.77365	1.96722	0.818987	2.40201	0.0163051	0.0457054	Up	2.09882	2.87176	2.04591	10.715	7.35285	9.55755	ENSG00000229635	1	93384487	93384998	-	512	processed_pseudogene	pseudogene similar to part of F-box and WD-40 domain protein 1B (FBXW1B)		-
ENSG00000116254	7.47135	1.79632	0.751318	2.39089	0.0168076	0.0469446	Up	2.09882	3.82901	4.09182	6.42901	7.35285	21.0266	CHD5	1	6101787	6180321	-	10094	protein_coding	chromodomain helicase DNA binding protein 5 [Source:HGNC Symbol;Acc:HGNC:16816]	26038	-
ENSG00000151612	10.8131	1.36233	0.570809	2.38666	0.0170021	0.0474175	Up	8.39528	5.74352	4.09182	13.9295	18.3821	14.3363	ZNF827	4	145757627	145938823	-	19123	protein_coding	zinc finger protein 827 [Source:HGNC Symbol;Acc:HGNC:27193]	152485	zf-C2H2
ENSG00000227210	4.25115	2.40679	1.00921	2.38483	0.0170868	0.0476242	Up	2.09882	0.957254	1.02295	6.42901	7.35285	7.64604	ENSG00000227210	2	19990209	20004795	+	3852	lncRNA	novel transcript	101928222	-
ENSG00000133863	12.0361	-1.31897	0.553486	-2.38302	0.0171714	0.0478363	Down	11.5435	14.3588	25.5739	8.57201	6.43374	5.73453	TEX15	8	30831544	30913008	-	11869	protein_coding	testis expressed 15, meiosis and synapsis associated [Source:HGNC Symbol;Acc:HGNC:11738]	56154	-
ENSG00000147256	18.3142	1.01403	0.425573	2.38275	0.017184	0.0478655	Up	12.5929	10.5298	13.2984	24.6445	22.0585	26.7611	ARHGAP36	X	131058346	131089885	+	3071	protein_coding	Rho GTPase activating protein 36 [Source:HGNC Symbol;Acc:HGNC:26388]	158763	-
ENSG00000214646	18.3301	1.01357	0.425615	2.38142	0.0172459	0.04802	Up	14.6917	10.5298	11.2525	25.716	23.8968	23.8939	COMMD4P1	15	77941442	77944582	-	876	transcribed_unprocessed_pseudogene	COMM domain containing 4 pseudogene 1 [Source:HGNC Symbol;Acc:HGNC:51909]		-
ENSG00000074590	17.5124	-1.07582	0.452047	-2.37988	0.0173181	0.0481914	Down	27.2847	26.8031	17.3902	6.42901	13.7866	13.3806	NUAK1	12	106063345	106138954	-	5924	protein_coding	NUAK family kinase 1 [Source:HGNC Symbol;Acc:HGNC:14311]	9891	-
ENSG00000264745	5.81097	1.9681	0.828147	2.37651	0.0174772	0.0485982	Up	2.09882	1.91451	3.06886	12.858	9.19106	5.73453	TTC39C-AS1	18	23994213	24015339	-	817	lncRNA	TTC39C antisense RNA 1 [Source:HGNC Symbol;Acc:HGNC:51321]		-
ENSG00000167105	3.82606	2.7064	1.13928	2.37553	0.0175237	0.0487034	Up	2.09882	0.957254	0	9.64351	6.43374	3.82302	TMEM92	17	50271406	50281485	+	3062	protein_coding	transmembrane protein 92 [Source:HGNC Symbol;Acc:HGNC:26579]	162461	-
ENSG00000239203	15.5557	1.19912	0.505268	2.37323	0.0176332	0.0489534	Up	4.19764	6.70078	17.3902	24.6445	17.463	22.9381	ENSG00000239203	17	16427474	16428719	+	477	lncRNA	novel transcript		-
ENSG00000287264	19.054	1.03451	0.436635	2.36928	0.0178229	0.049413	Up	17.84	8.61528	11.2525	22.5015	33.0878	21.0266	ENSG00000287264	11	59545602	59558882	+	1137	lncRNA	novel transcript		-
ENSG00000250303	12.5506	1.2766	0.538842	2.36916	0.0178286	0.0494229	Up	4.19764	9.57254	8.18364	16.0725	23.8968	13.3806	LINC02762	11	112270749	112362534	+	5965	lncRNA	long intergenic non-protein coding RNA 2762 [Source:HGNC Symbol;Acc:HGNC:27443]	283140	-
ENSG00000286230	14.1668	1.15915	0.48951	2.36798	0.0178856	0.0495686	Up	10.4941	7.65803	8.18364	20.3585	22.0585	16.2478	ENSG00000286230	19	55214287	55217281	-	2002	lncRNA	novel transcript		-
ENSG00000012223	5.1859	-2.11559	0.894028	-2.36636	0.0179639	0.049755	Down	6.29646	5.74352	13.2984	1.0715	1.83821	2.86727	LTF	3	46435645	46485234	-	3989	protein_coding	lactotransferrin [Source:HGNC Symbol;Acc:HGNC:6720]	4057	Others
ENSG00000272070	8.56163	1.5545	0.657314	2.36493	0.0180333	0.0498983	Up	2.09882	5.74352	5.11477	13.9295	9.19106	15.2921	ENSG00000272070	5	141326210	141329357	+	3148	lncRNA	novel transcript		-
