# Supplementary material for: Retinoic Acid Reprograms Mast Cells Toward a Proinflammatory State to Enhance Antitumor Immunity
Source: Adv Sci (Weinh). 2025 Nov 27;13(6):e09340. doi: 10.1002/advs.202509340 (PMC12866796; doi:10.1002/advs.202509340)
Supplement: Supplementary file 3 — Supporting Information [file ADVS-13-e09340-s002.zip › Supplemental Table 1.xlsx]

## Sheet: Sheet1
Cohort #	Dataset ID	Organ	Tissue type	Cancer type	Subject number	Sample number	Cell number	Cell number (filtered)	cell/sample	Data availability	Reference	Platform
1	GSE205506_CRC	Colorectum	Primary tumor tissue	CRC	19	40	121267	77762	1944.05	GSE205506	PMID: 37172580	10X Genomics
			Uninvolved normal tissue	-
2	GSE132465_CRC	Colorectum	Primary tumor tissue	CRC	23	33	45150	39599	1199.97	GSE132465	PMID: 32451460	10X Genomics
			Uninvolved normal tissue	-
3	GSE144735_CRC	Colorectum	Core	CRC	6	18	21246	17502	972.333	GSE144735	PMID: 32451460	10X Genomics
			Border	CRC
			Uninvolved normal tissue
4	GSE160269_ESCC	Esophagus	Primary tumor tissue	ESCC	60	64	163929	156023	2437.86	GSE160269	PMID: 34489433	10X Genomics
			Uninvolved normal tissue	-
5	GSE221561_ESCC	Esophagus	Primary tumor tissue	ESCC	9	11	42202	28863	2623.91	GSE221561	PMID: 37563120	10X Genomics
			Uninvolved normal tissue	-
6	GSE235676_GBM	Brain	Primary tumor tissue	GBM	24	24	67744	56311	2346.29	GSE235676	PMID: 37460871	10X Genomics
7	GSE182109_GBM	Brain	Primary tumor tissue	GBM	18	44	145124	121765	2767.39	GSE182109	PMID: 35140215	10X Genomics
8	GSE164690_HNSC	Oral cavity	Primary tumor tissue (HPV+)	HNSC	15	30	76106	63118	2103.93	GSE164690	PMID: 34921143	10X Genomics
			Primary tumor tissue (HPV-)	HNSC
9	GSE181919_HNSC	Oral cavity	Primary tumor tissue	HNSC	20	33	42599	39295	1190.76	GSE181919	PMID: 36828832	10X Genomics
			Uninvolved normal tissue	HNSC
			Metastatic lymph node	HNSC
10	GSE182227_HNSC	Oral cavity	Primary tumor tissue	HNSC	16	24	47200	38132	1588.83	GSE182227	PMID: 37012457	10X Genomics
			Uninvolved normal tissue	HNSC
			Metastatic lymph node	HNSC
11	GSE195832_HNSC	Oral cavity	Primary tumor tissue	HNSC	4	8	44002	25166	3145.75	GSE195832	PMID: 35262677	10X Genomics
12	GSE195655_HNSC	Oral cavity	Primary tumor tissue	HNSC	7	21	33910	19195	914.048	GSE195655	PMID: 37076857	10X Genomics
			Uninvolved normal tissue	HNSC
			Metastatic lymph node	HNSC
13	GSE150430_NPC	Nasopharynx	Primary tumor tissue	NPC	16	16	40337	36040	2252.5	GSE150430	PMID: 32686767	10X Genomics
			Uninvolved normal tissue	-
14	GSE162025_NPC	Nasopharynx	Primary tumor tissue	NPC	10	10	79519	77930	7793	GSE162025	PMID: 33531485	10X Genomics
15	GSE173682_UCEC	Uterus	Primary tumor tissue	UCEC	6	6	58486	29850	4975	GSE173682	PMID: 34739872	10X Genomics
16	GSE154778_PDAC	Pancreas	Primary tumor tissue	NPC	16	16	4367	3581	223.812	GSE154778	PMID: 32988401	10X Genomics
			Metastatic tumor tissue
17	GSE205013_PDAC	Pancreas	Primary tumor tissue	PDAC	27	27	137906	97558	3613.26	GSE205013	PMID: 36781852	10X Genomics
			Liver metastasis	PDAC
18	GSE212966_PDAC	Pancreas	Primary tumor tissue	PDAC	9	9	45642	37918	4213.11	GSE212966	PMID: 36944944	10X Genomics
			Uninvolved normal tissue	-
19	GSE152938_RCC	Kidney	Primary tumor tissue	RCC	4	5	23600	20035	4007	GSE152938	PMID: 34722263	10X Genomics
			Uninvolved normal tissue	-
20	GSE159115_RCC	Kidney	Primary tumor tissue	RCC	9	14	20942	12286	877.571	GSE159115	PMID: 34099557	10X Genomics
			Uninvolved normal tissue	-
21	SCP1288_RCC	Kidney	Primary tumor tissue	CRC	8	8	26403	20460	2557.5	SCP1288	PMID: 33711272	10X Genomics
			Metastatic tumor tissue
22	PRJCA008573_CESC	Cervix	Primary tumor tissue	CESC	11	11	51753	42664	3878.55	PRJCA008573	PMID: 36706185	10X Genomics
			Uninvolved normal tissue	-
23	GSE207422_LC	Lung	Primary tumor tissue	LC	15	15	76514	72230	4815.33	GSE207422	PMID: 36869384	BD Rhapsody
24	GSE127465_LC	Lung	Primary tumor tissue	LC	7	18	35570	14654	814.111	GSE127465	PMID: 30979687	10X Genomics
25	huaxi_LC	Lung	Primary tumor tissue	LC	40	117	220823	207639	1774.69		PMID: 35027529
			Uninvolved normal tissue	-
					399	622
