# Supplementary material for: Retinoic Acid Reprograms Mast Cells Toward a Proinflammatory State to Enhance Antitumor Immunity
Source: Adv Sci (Weinh). 2025 Nov 27;13(6):e09340. doi: 10.1002/advs.202509340 (PMC12866796; doi:10.1002/advs.202509340)
Supplement: Supplementary file 3 — Supporting Information [file ADVS-13-e09340-s002.zip › Supplemental Table 2.xlsx]

## Sheet: Sheet1
Dataset ID	PMID	Data availability	Organ	Subject ID	Sample ID	Cancer type	Site of tissue collection	Tissue type	Viral status	Treatment type	Treatment agent	Response
GSE205506_CRC	PMID: 37172580	GSE205506	Colorectum	GSE205506_P11	GSM6213956_P11_tumor_post	CRC	Hepatic flexure of colon	Primary tumor tissue	-	immunotherapy (anti-PD-1)	toripalimab+celecoxib	pCR
					GSM6213957_P11_normal_post			Uninvolved normal tissue
				GSE205506_P12	GSM6213958_P12_tumor_post		Hepatic flexure of colon	Primary tumor tissue			toripalimab	non-pCR
					GSM6213959_P12_normal_post			Uninvolved normal tissue
				GSE205506_P14	GSM6213960_P14_tumor_post		Transverse colon	Primary tumor tissue			toripalimab+celecoxib	pCR
				GSE205506_P15	GSM6213961_P15_tumor_post		Ascending colon	Primary tumor tissue			toripalimab	pCR
					GSM6213962_P15_normal_post			Uninvolved normal tissue
				GSE205506_P17	GSM6213963_P17_tumor_post		Descending colon	Primary tumor tissue			toripalimab	pCR
					GSM6213964_P17_normal_post			Uninvolved normal tissue
				GSE205506_P18	GSM6213965_P18_tumor_post		Transverse colon	Primary tumor tissue			toripalimab	non-pCR
					GSM6213966_P18_normal_post			Uninvolved normal tissue
				GSE205506_P19	GSM6213967_P19_tumor_post		Sigmoid colon	Primary tumor tissue			toripalimab+celecoxib	pCR
					GSM6213968_P19_normal_post			Uninvolved normal tissue
				GSE205506_P21	GSM6213969_P21_tumor_post		Rectum	Primary tumor tissue			toripalimab+celecoxib	pCR
					GSM6213970_P21_tumor_pre			Primary tumor tissue
				GSE205506_P23	GSM6213971_P23_tumor_pre		Sigmoid colon	Primary tumor tissue			toripalimab	pCR
				GSE205506_P24	GSM6213972_P24_tumor_post		Ascending colon	Primary tumor tissue			toripalimab+celecoxib	pCR
					GSM6213973_P24_tumor_pre			Primary tumor tissue
				GSE205506_P25	GSM6213974_P25_tumor_post		Ascending colon	Primary tumor tissue			toripalimab+celecoxib	pCR
					GSM6213975_P25_normal_post			Uninvolved normal tissue
					GSM6213976_P25_tumor_pre			Primary tumor tissue
				GSE205506_P26	GSM6213977_P26_tumor_post		Hepatic flexure of colon	Primary tumor tissue			toripalimab+celecoxib	non-pCR
				GSE205506_P27	GSM6213978_P27_tumor_post		Transverse colon	Primary tumor tissue			toripalimab	pCR
					GSM6213979_P27_normal_post			Uninvolved normal tissue
					GSM6213980_P27_tumor_pre			Primary tumor tissue
				GSE205506_P28	GSM6213981_P28_tumor_post		Sigmoid colon	Primary tumor tissue			toripalimab	pCR
					GSM6213982_P28_normal_post			Uninvolved normal tissue
					GSM6213983_P28_tumor_pre			Primary tumor tissue
				GSE205506_P29	GSM6213984_P29_tumor_post		Ascending colon	Primary tumor tissue			toripalimab	pCR
					GSM6213985_P29_normal_post			Uninvolved normal tissue
				GSE205506_P30	GSM6213986_P30_tumor_post		Ascending colon	Primary tumor tissue			toripalimab	pCR
					GSM6213987_P30_normal_post			Uninvolved normal tissue
					GSM6213988_P30_tumor_pre			Primary tumor tissue
				GSE205506_P31	GSM6213989_P31_tumor_post		Hepatic flexure of colon	Primary tumor tissue			toripalimab	non-pCR
					GSM6213990_P31_normal_post			Uninvolved normal tissue
					GSM6213991_P31_tumor_pre			Primary tumor tissue
				GSE205506_P32	GSM6213992_P32_tumor_post		Transverse colon	Primary tumor tissue			toripalimab+celecoxib	pCR
					GSM6213993_P32_normal_post			Uninvolved normal tissue
					GSM6213994_P32_tumor_pre			Primary tumor tissue
				GSE205506_P33	GSM6213995_P33_tumor_pre		Rectum	Primary tumor tissue			toripalimab+celecoxib	pCR
GSE132465_CRC	PMID: 32451460	GSE132465	Colorectum	SMC01	SMC01-T	CRC	rectum	Primary tumor tissue	-	Naïve	-	-
					SMC01-N	Normal		Uninvolved normal tissue
				SMC02	SMC02-T	CRC	rectum	Primary tumor tissue	-
					SMC02-N	Normal		Uninvolved normal tissue
				SMC03	SMC03-T	CRC	hepatic flexure	Primary tumor tissue	-
					SMC03-N	Normal		Uninvolved normal tissue
				SMC04	SMC04-T	CRC	sigmoid	Primary tumor tissue	-
					SMC04-N	Normal		Uninvolved normal tissue
				SMC05	SMC05-T	CRC	ascending	Primary tumor tissue	-
					SMC05-N	Normal		Uninvolved normal tissue
				SMC06	SMC06-T	CRC	hepatic flexure	Primary tumor tissue	-
					SMC06-N	Normal		Uninvolved normal tissue
				SMC07	SMC07-T	CRC	ascending	Primary tumor tissue	-
					SMC07-N	Normal		Uninvolved normal tissue
				SMC08	SMC08-T	CRC	sigmoid	Primary tumor tissue	-
					SMC08-N	Normal		Uninvolved normal tissue
				SMC09	SMC09-T	CRC	sigmoid	Primary tumor tissue	-
					SMC09-N	Normal		Uninvolved normal tissue
				SMC10	SMC10-T	CRC	ascending	Primary tumor tissue	-
					SMC10-N	Normal		Uninvolved normal tissue
				SMC11	SMC11T	CRC	sigmoid	Primary tumor tissue	-
				SMC14	SMC14T	CRC	rectosigmoid	Primary tumor tissue	-
				SMC15	SMC15T	CRC	sigmoid	Primary tumor tissue	-
				SMC16	SMC16T	CRC	ascending	Primary tumor tissue	-
				SMC17	SMC17T	CRC	hepatic flexure	Primary tumor tissue	-
				SMC18	SMC18T	CRC	sigmoid	Primary tumor tissue	-
				SMC19	SMC19T	CRC	ascending	Primary tumor tissue	-
				SMC20	SMC20T	CRC	ascending	Primary tumor tissue	-
				SMC21	SMC21T	CRC	rectum	Primary tumor tissue	-
				SMC22	SMC22T	CRC	sigmoid	Primary tumor tissue	-
				SMC23	SMC23T	CRC	ascending	Primary tumor tissue	-
				SMC24	SMC24T	CRC	ascending	Primary tumor tissue	-
				SMC25	SMC25T	CRC	sigmoid	Primary tumor tissue	-
GSE144735_CRC	PMID: 32451460	GSE144735	Colorectum	KUL01	KUL01-T	CRC	caecum	Primary tumor tissue	-	Naïve	-	-
					KUL01-B	CRC		Primary tumor tissue	-
					KUL01-N	Normal		Uninvolved normal tissue	-
				KUL19	KUL19-T	CRC	rectosigmoid	Primary tumor tissue	-
					KUL19-B	CRC		Primary tumor tissue	-
					KUL19-N	Normal		Uninvolved normal tissue	-
				KUL21	KUL21-T	CRC	sigmoid	Primary tumor tissue	-
					KUL21-B	CRC		Primary tumor tissue	-
					KUL21-N	Normal		Uninvolved normal tissue	-
				KUL28	KUL28-T	CRC	sigmoid	Primary tumor tissue	-
					KUL28-B	CRC		Primary tumor tissue	-
					KUL28-N	Normal		Uninvolved normal tissue	-
				KUL30	KUL30-T	CRC	ascending	Primary tumor tissue	-
					KUL30-B	CRC		Primary tumor tissue	-
					KUL30-N	Normal		Uninvolved normal tissue	-
				KUL31	KUL31-T	CRC	sigmoid	Primary tumor tissue	-
					KUL31-B	CRC		Primary tumor tissue	-
					KUL31-N	Normal		Uninvolved normal tissue	-
GSE160269_ESCC	PMID: 34489433	GSE160269	Esophagus	P1	P1-T	ESCC	Esophagus	Primary tumor tissue	-	Naïve	-	-
				P2	P2-T	ESCC		Primary tumor tissue	-
				P4	P4-T	ESCC		Primary tumor tissue	-
				P5	P5-T	ESCC		Primary tumor tissue	-
				P8	P8-T	ESCC		Primary tumor tissue	-
				P9	P9-T	ESCC		Primary tumor tissue	-
				P10	P10-T	ESCC		Primary tumor tissue	-
				P11	P11-T	ESCC		Primary tumor tissue	-
				P12	P12-T	ESCC		Primary tumor tissue	-
				P15	P15-T	ESCC		Primary tumor tissue	-
				P16	P16-T	ESCC		Primary tumor tissue	-
				P17	P17-T	ESCC		Primary tumor tissue	-
				P19	P19-T	ESCC		Primary tumor tissue	-
				P20	P20-T	ESCC		Primary tumor tissue	-
				P21	P21-T	ESCC		Primary tumor tissue	-
				P22	P22-T	ESCC		Primary tumor tissue	-
				P23	P23-T	ESCC		Primary tumor tissue	-
				P24	P24-T	ESCC		Primary tumor tissue	-
				P26	P26-T	ESCC		Primary tumor tissue	-
				P27	P27-T	ESCC		Primary tumor tissue	-
				P28	P28-T	ESCC		Primary tumor tissue	-
				P30	P30-T	ESCC		Primary tumor tissue	-
				P31	P31-T	ESCC		Primary tumor tissue	-
				P32	P32-T	ESCC		Primary tumor tissue	-
				P36	P36-T	ESCC		Primary tumor tissue	-
				P37	P37-T	ESCC		Primary tumor tissue	-
				P38	P38-T	ESCC		Primary tumor tissue	-
				P39	P39-T	ESCC		Primary tumor tissue	-
				P40	P40-T	ESCC		Primary tumor tissue	-
				P42	P42-T	ESCC		Primary tumor tissue	-
				P44	P44-T	ESCC		Primary tumor tissue	-
				P47	P47-T	ESCC		Primary tumor tissue	-
				P48	P48-T	ESCC		Primary tumor tissue	-
				P49	P49-T	ESCC		Primary tumor tissue	-
				P52	P52-T	ESCC		Primary tumor tissue	-
				P54	P54-T	ESCC		Primary tumor tissue	-
				P56	P56-T	ESCC		Primary tumor tissue	-
				P57	P57-T	ESCC		Primary tumor tissue	-
				P61	P61-T	ESCC		Primary tumor tissue	-
				P62	P62-T	ESCC		Primary tumor tissue	-
				P63	P63-T	ESCC		Primary tumor tissue	-
				P65	P65-T	ESCC		Primary tumor tissue	-
				P74	P74-T	ESCC		Primary tumor tissue	-
				P75	P75-T	ESCC		Primary tumor tissue	-
				P76	P76-T	ESCC		Primary tumor tissue	-
				P79	P79-T	ESCC		Primary tumor tissue	-
				P80	P80-T	ESCC		Primary tumor tissue	-
				P82	P82-T	ESCC		Primary tumor tissue	-
				P83	P83-T	ESCC		Primary tumor tissue	-
				P84	P84-T	ESCC		Primary tumor tissue	-
				P87	P87-T	ESCC		Primary tumor tissue	-
				P89	P89-T	ESCC		Primary tumor tissue	-
				P91	P91-T	ESCC		Primary tumor tissue	-
				P94	P94-T	ESCC		Primary tumor tissue	-
				P104	P104-T	ESCC		Primary tumor tissue	-
				P107	P107-T	ESCC		Primary tumor tissue	-
				P126	P126-T	ESCC		Primary tumor tissue	-
					P126-N	Normal		Uninvolved normal tissue	-
				P127	P127-T	ESCC		Primary tumor tissue	-
					P127-N	Normal		Uninvolved normal tissue	-
				P128	P128-T	ESCC		Primary tumor tissue	-
					P128-N	Normal		Uninvolved normal tissue	-
				P130	P130-T	ESCC		Primary tumor tissue	-
					P130-N	Normal		Uninvolved normal tissue	-
GSE221561_ESCC	PMID: 37563120	GSE221561	Esophagus	S0520T	S0520T	ESCC	Esophagus	Primary tumor tissue	-	chemotherapy	5-fluorouracil and oxaliplatin	TRS2
				S1265T	S1265T			Primary tumor tissue		chemoradiotherapy	Paclitaxel and nedaplatin	TRS2
				S1315TS	S1315TS			Primary tumor tissue		targeted therapy	apatinib	TRS3
				S1535T	S1535T			Primary tumor tissue		chemoradiotherapy	Paclitaxel and carboplatin	TRS2
				S2423T	S2423T			Primary tumor tissue		chemoradiotherapy	Paclitaxel and cisplatin	TRS2
				S2487T	S2487T			Primary tumor tissue		chemoradiotherapy and immunotherapy	Paclitaxel and Capecitabine and Tislelizumab	TRS1
				S6829T	S6829T			Primary tumor tissue		chemoradiotherapy	Paclitaxel and nedaplatin	TRS2
				S6417	S6417N			Uninvolved normal tissue		-	-	-
					S6417T			Primary tumor tissue
				S9478	S9478N			Uninvolved normal tissue		-	-	-
					S9478T			Primary tumor tissue
GSE235676_GBM	PMID: 37460871	GSE235676	Brain	GSE235676_P01	GSE235676_P01	GBM	Left frontal lobe	Primary tumor tissue	-	Naïve	-	-
				GSE235676_P02	GSE235676_P02		Left parietal lobe			immunotherapy and targeted therapy	pembrolizumab and anlotinib	Non-responder
				GSE235676_P03	GSE235676_P03		Parietal lobe			Naïve	-	-
				GSE235676_P04	GSE235676_P04		Left frontal lobe			Naïve	-	-
				GSE235676_P05	GSE235676_P05		Corpus callosum, left thalamus, septum pellucidum			Naïve	-	-
				GSE235676_P06	GSE235676_P06		Right temporal lobe, right parietal lobe			Naïve	-	-
				GSE235676_P07	GSE235676_P07		Left frontal lobe			Naïve	-	-
				GSE235676_P08	GSE235676_P08		Left frontal lobe			Naïve	-	-
				GSE235676_P09	GSE235676_P09		Left frontal lobe			Naïve	-	-
				GSE235676_P10	GSE235676_P10		Bilateral frontal lobe			Naïve	-	-
				GSE235676_P11	GSE235676_P11		Left temporal lobe, occipital lobe			immunotherapy and targeted therapy	pembrolizumab and anlotinib	Non-responder
				GSE235676_P12	GSE235676_P12		Right frontal lobe, parietal lobe			Naïve	-	-
				GSE235676_P13	GSE235676_P13		Bifrontal lobe, corpus callosum			Naïve	-	-
				GSE235676_P14	GSE235676_P14		Left frontal lobe, parietal lobe			Naïve	-	-
				GSE235676_P15	GSE235676_P15		Right temporal lobe			immunotherapy and targeted therapy	pembrolizumab and anlotinib	Responder
				GSE235676_P16	GSE235676_P16		Right frontal temporal lobe			immunotherapy and targeted therapy	pembrolizumab and anlotinib	Non-responder
				GSE235676_P17	GSE235676_P17		Left insula			immunotherapy and targeted therapy	pembrolizumab and anlotinib	Non-responder
				GSE235676_P18	GSE235676_P18		Right temporal lobe			immunotherapy and targeted therapy	pembrolizumab and anlotinib	Responder
				GSE235676_P19	GSE235676_P19		Left temporal lobe			immunotherapy and targeted therapy	pembrolizumab and anlotinib	Responder
				GSE235676_P20	GSE235676_P20		Left temporal and parietal			immunotherapy and targeted therapy	pembrolizumab and anlotinib	Responder
				GSE235676_P21	GSE235676_P21		Left temporal lobe			immunotherapy and targeted therapy	pembrolizumab and anlotinib	Responder
				GSE235676_P22	GSE235676_P22		Left temporal lobe			immunotherapy and targeted therapy	pembrolizumab and anlotinib	Responder
				GSE235676_P23	GSE235676_P23		Left frontal			immunotherapy and targeted therapy	pembrolizumab and anlotinib	Responder
				GSE235676_P24	GSE235676_P24		Right occipital lobe			immunotherapy and targeted therapy	pembrolizumab and anlotinib	Non-responder
GSE182109_GBM	PMID: 35140215	GSE182109	Brain	rGBM-01	rGBM-01-A	rGBM	Brain	Primary tumor tissue	-	Naïve	-	-
					rGBM-01-B				-
					rGBM-01-C				-
					rGBM-01-D				-
				ndGBM-01	ndGBM-01-A	ndGBM			-
					ndGBM-01-C				-
					ndGBM-01-D				-
					ndGBM-01-F				-
				ndGBM-11	ndGBM-11-A	ndGBM			-
					ndGBM-11-B				-
					ndGBM-11-C				-
					ndGBM-11-D				-
				ndGBM-02	ndGBM-02-1	ndGBM			-
					ndGBM-02-2				-
					ndGBM-02-4				-
					ndGBM-02-5				-
				rGBM-02	rGBM-02-2	rGBM			-
					rGBM-02-3				-
					rGBM-02-4				-
					rGBM-02-5				-
				rGBM-03	rGBM-03-1	rGBM			-
					rGBM-03-2				-
					rGBM-03-3				-
				rGBM-04	rGBM-04-1	rGBM			-
					rGBM-04-2				-
					rGBM-04-3				-
					rGBM-04-4				-
				ndGBM-03	ndGBM-03-1	ndGBM			-
					ndGBM-03-2				-
					ndGBM-03-3				-
				rGBM-05	rGBM-05-1	rGBM			-
					rGBM-05-2				-
					rGBM-05-3				-
				ndGBM-10	ndGBM-10	ndGBM			-
				LGG-04	LGG-04-1	LGG			-
					LGG-04-2				-
					LGG-04-3				-
				ndGBM-04	ndGBM-04	ndGBM			-
				ndGBM-05	ndGBM-05	ndGBM			-
				ndGBM-06	ndGBM-06	ndGBM			-
				ndGBM-07	ndGBM-07	ndGBM			-
				ndGBM-08	ndGBM-08	ndGBM			-
				LGG-03	LGG-03	LGG			-
				ndGBM-09	ndGBM-09	ndGBM			-
GSE164690_HNSC	PMID: 34921143	GSE164690	Oral cavity	HN01	HN01_CD45+ cells	HNSC	Oral cavity	Primary tumor tissue	None	Naïve	-	-
					HN01_CD45- cells
				HN05	HN05_CD45+ cells		Oral cavity		None
					HN05_CD45- cells
				HN06	HN06_CD45+ cells		Oral cavity		None
					HN06_CD45- cells
				HN07	HN07_CD45+ cells		Larynx		None
					HN07_CD45- cells
				HN08	HN08_CD45+ cells		Oral cavity		None
					HN08_CD45- cells
				HN09	HN09_CD45+ cells		Oral cavity		None
					HN09_CD45- cells
				HN10	HN10_CD45+ cells		Oral cavity		None
					HN10_CD45- cells
				HN11	HN11_CD45+ cells		Oral cavity		None
					HN11_CD45- cells
				HN12	HN12_CD45+ cells		Oropharynx		HPV
					HN12_CD45- cells
				HN13	HN13_CD45+ cells		Oropharynx		HPV
					HN13_CD45- cells
				HN14	HN14_CD45+ cells		Oropharynx		HPV
					HN14_CD45- cells
				HN15	HN15_CD45+ cells		Oral cavity		None
					HN15_CD45- cells
				HN16	HN16_CD45+ cells		Oropharynx		HPV
					HN16_CD45- cells
				HN17	HN17_CD45+ cells		Oropharynx		HPV
					HN17_CD45- cells
				HN18	HN18_CD45+ cells		Oropharynx		HPV
					HN18_CD45- cells
GSE181919_HNSC	PMID: 36828832	GSE181919	Oral cavity	P4	C04	HNSC	Oral cavity	Primary tumor tissue	None	Naïve	-	-
				P6	C06	HNSC	Oral cavity	Primary tumor tissue	None
					N06	Normal		Uninvolved normal tissue
				P7	C07	HNSC	Oral cavity	Primary tumor tissue	None
				P8	C08	HNSC	Oropharynx	Primary tumor tissue	None
					N08	Normal		Uninvolved normal tissue
				P9	C09	HNSC	Oropharynx	Primary tumor tissue	None
					N09	Normal		Uninvolved normal tissue
				P15	C15	HNSC	Oral cavity	Primary tumor tissue	None
					N15	Normal		Uninvolved normal tissue
				P21	C21	HNSC	Oral cavity	Primary tumor tissue	None
					N21	Normal		Uninvolved normal tissue
				P22	C22	HNSC	Oropharynx	Primary tumor tissue	HPV
					N22	Normal	Oropharynx	Uninvolved normal tissue
					LN22	HNSC	Lymph node	Metastatic tumor tissue
				P26	C26	HNSC	Oral cavity	Primary tumor tissue	None
				P30	C30	HNSC	Oral cavity	Primary tumor tissue	None
				P31	C31	HNSC	Oral cavity	Primary tumor tissue	None
				P38	C38	HNSC	Hypopharynx	Primary tumor tissue	None
					N38	Normal	Hypopharynx	Uninvolved normal tissue
					LN38	HNSC	Lymph node	Metastatic tumor tissue
				P43	C43	HNSC	Oropharynx	Primary tumor tissue	HPV
					N43	Normal		Uninvolved normal tissue
				P46	C46	HNSC	Oropharynx	Primary tumor tissue	HPV
					N46	Normal	Oropharynx	Uninvolved normal tissue
					LN46	HNSC	Lymph node	Metastatic tumor tissue
				P51	C51	HNSC	Oral cavity	Primary tumor tissue	None
				P57	C57	HNSC	Oropharynx	Primary tumor tissue	HPV
				P59	C59	HNSC	Oropharynx	Primary tumor tissue	HPV
					LN59	HNSC	Lymph node	Metastatic tumor tissue
				P60	C60	HNSC	Oral cavity	Primary tumor tissue	None
				P84	C84	HNSC	Oropharynx	Primary tumor tissue	HPV
				P86	C86	HNSC	Oropharynx	Primary tumor tissue	HPV
GSE182227_HNSC	PMID: 37012457	GSE182227	Oral cavity	OP4	OP4	HNSC	Base of tongue	Primary tumor tissue	HPV	Naïve	-	-
					OP4CD45P	HNSC		Primary tumor tissue
				OP5	OP5	HNSC	Base of tongue	Primary tumor tissue	HPV
				OP6	OP6	HNSC	Tonsil	Primary tumor tissue	HPV
					OP6CD45P	HNSC		Primary tumor tissue
				OP8	OP8	HNSC	Base of tongue	Primary tumor tissue	None
				OP9	OP9	HNSC	Tonsil	Primary tumor tissue	HPV
					OP9GEX	HNSC		Primary tumor tissue
				OP10	OP10	HNSC	Base of tongue	Primary tumor tissue	None
				OP12	OP12	HNSC	Tonsil	Primary tumor tissue	None
				OP13	OP13	HNSC	Base of tongue	Primary tumor tissue	HPV
				OP14	OP14	HNSC	Base of tongue	Primary tumor tissue	HPV
					OP14CD45P	HNSC		Primary tumor tissue
				OP16	OP16	HNSC	Soft palate	Primary tumor tissue	None
				OP17	OP17	HNSC	Tonsil	Primary tumor tissue	HPV
				OP19	OP19	HNSC	Tonsil	Primary tumor tissue	None
				OP20	OP20	HNSC	Base of tongue	Primary tumor tissue	HPV
				OP33	OP33	HNSC	Tonsil	Primary tumor tissue	HPV
					OP33norm	Normal		Uninvolved normal tissue
				OP34	OP34	HNSC	Tonsil	Primary tumor tissue	HPV
					OP34norm	Normal		Uninvolved normal tissue
				OP35	OP35BOT	HNSC	Base of tongue	Primary tumor tissue	HPV
					OP35norm	Normal		Uninvolved normal tissue
					OP35LN	HNSC		Metastatic tumor tissue
GSE195832_HNSC	PMID: 35262677	GSE195832	Oral cavity	Pt1	Pt1-Pre	HNSC	Oral cavity	Primary tumor tissue	None	immunotherapy (anti-PD-1)	nivolumab	-
					Pt1-Post
				Pt2	Pt2-Pre
					Pt2-Post
				Pt3	Pt3-Pre
					Pt3-Post
				Pt4	Pt4-Pre
					Pt4-Post
GSE195655_HNSC	PMID: 37076857	GSE195655	Oral cavity	GSE195655_PT_1	GSE195655_PT_1	HNSC	Lymph node	Metastatic tumor tissue	None	Naïve	-	-
				GSE195655_PT_2	GSE195655_PT_2.1	HNSC	Anterior mouth base	Primary tumor tissue
					GSE195655_PT_2.2	HNSC	Lymph node	Metastatic tumor tissue
					GSE195655_PT_2.3	HNSC	Lymph node	Metastatic tumor tissue
				GSE195655_PT_3	GSE195655_PT_3	HNSC	Soft palate left	Primary tumor tissue
				GSE195655_PT_4	GSE195655_PT_4.1	HNSC	Lymph node	Metastatic tumor tissue
					GSE195655_PT_4.2	HNSC	Lymph node	Metastatic tumor tissue
					GSE195655_PT_4.3	Normal	Lymph node	Uninvolved normal tissue
				GSE195655_PT_5	GSE195655_PT_5	HNSC	cheek left	Primary tumor tissue
				GSE195655_PT_6	GSE195655_PT_6.1	HNSC	Tongue base left	Primary tumor tissue
					GSE195655_PT_6.2	HNSC	Lymph node	Metastatic tumor tissue
					GSE195655_PT_6.3	Normal	Lymph node	Uninvolved normal tissue
					GSE195655_PT_6.4	HNSC	Tongue base left	Primary tumor tissue
					GSE195655_PT_6.5	Normal	Lymph node	Uninvolved normal tissue
					GSE195655_PT_6.6	Normal	Lymph node	Uninvolved normal tissue
				GSE195655_PT_7	GSE195655_PT_7.1	HNSC	Mouth base left	Primary tumor tissue
					GSE195655_PT_7.2	HNSC	Lymph node	Metastatic tumor tissue
					GSE195655_PT_7.3	HNSC	Lymph node	Metastatic tumor tissue
					GSE195655_PT_7.4	HNSC	Mouth base left	Primary tumor tissue
					GSE195655_PT_7.5	Normal	Lymph node	Uninvolved normal tissue
					GSE195655_PT_7.6	HNSC	Lymph node	Metastatic tumor tissue
GSE150430_NPC	PMID: 32686767	GSE150430	Nasopharynx	P01	P01	NPC	Nasopharynx	Primary tumor tissue	EBV	-	-	-
				P02	P02	NPC		Primary tumor tissue	EBV
				P03	P03	NPC		Primary tumor tissue	-
				P04	P04	NPC		Primary tumor tissue	EBV
				P05	P05	NPC		Primary tumor tissue	EBV
				P06	P06	NPC		Primary tumor tissue	EBV
				P07	P07	NPC		Primary tumor tissue	EBV
				P08	P08	NPC		Primary tumor tissue	EBV
				P09	P09	NPC		Primary tumor tissue	EBV
				P10	P10	NPC		Primary tumor tissue	-
				P11	P11	NPC		Primary tumor tissue	EBV
				P12	P12	NPC		Primary tumor tissue	EBV
				P13	P13	NPC		Primary tumor tissue	EBV
				P14	P14	NPC		Primary tumor tissue	EBV
				P15	P15	NPC		Primary tumor tissue	EBV
				N01	N01	Normal		Uninvolved normal tissue	-
GSE162025_NPC	PMID: 33531485	GSE162025	Nasopharynx	npc_1802_tumor	npc_1802_tumor	NPC	Nasopharynx	Primary tumor tissue	EBV	Naïve	-	-
				npc_1805_tumor	npc_1805_tumor
				npc_1806_tumor	npc_1806_tumor
				npc_1807_tumor	npc_1807_tumor
				npc_1808_tumor	npc_1808_tumor
				npc_1810_tumor	npc_1810_tumor
				npc_1811_tumor	npc_1811_tumor
				npc_1813_tumor	npc_1813_tumor
				npc_1815_tumor	npc_1815_tumor
				npc_1816_tumor	npc_1816_tumor
GSE173682_UCEC	PMID: 34739872	GSE173682	Uterus	Patient_1_3533EL	Patient_1_3533EL	UCEC	Endometrium	Primary tumor tissue	-	Naïve	-	-
				Patient_2_3571DL	Patient_2_3571DL	UCEC	Endometrium	Primary tumor tissue
				Patient_3_36186L	Patient_3_36186L	UCEC	Endometrium	Primary tumor tissue
				Patient_4_36639L	Patient_4_36639L	UCEC	Endometrium	Primary tumor tissue
				Patient_5_366C5L	Patient_5_366C5L	UCEC	Endometrium	Primary tumor tissue
				Patient_6_37EACL	Patient_6_37EACL	UCEC	Ovary	Metastatic tumor tissue
GSE154778_PDAC	PMID: 32988401	GSE154778	Pancreas	GSE154778_P01	GSE154778_P01	PDAC	Pancreas	Primary tumor tissue	-	-	-	-
				GSE154778_P02	GSE154778_P02		Pancreas	Primary tumor tissue
				GSE154778_P03	GSE154778_P03		Pancreas	Primary tumor tissue
				GSE154778_P04	GSE154778_P04		Pancreas	Primary tumor tissue
				GSE154778_P05	GSE154778_P05		Pancreas	Primary tumor tissue
				GSE154778_P06	GSE154778_P06		Pancreas	Primary tumor tissue
				GSE154778_P07	GSE154778_P07		Pancreas	Primary tumor tissue
				GSE154778_P08	GSE154778_P08		Pancreas	Primary tumor tissue
				GSE154778_P09	GSE154778_P09		Pancreas	Primary tumor tissue
				GSE154778_P10	GSE154778_P10		Pancreas	Primary tumor tissue
				GSE154778_MET01	GSE154778_MET01		Liver	Metastatic tumor tissue
				GSE154778_MET02	GSE154778_MET02		Liver	Metastatic tumor tissue
				GSE154778_MET03	GSE154778_MET03		Omentum	Metastatic tumor tissue
				GSE154778_MET04	GSE154778_MET04		Liver	Metastatic tumor tissue
				GSE154778_MET05	GSE154778_MET05		Liver	Metastatic tumor tissue
				GSE154778_MET06	GSE154778_MET06		Liver	Metastatic tumor tissue
GSE205013_PDAC	PMID: 36781852	GSE205013	Pancreas	GSM6204109_P01	GSM6204109_P01	PDAC	Liver	Metastatic tumor tissue	-	Naïve	-	-
				GSM6204110_P02	GSM6204110_P02		Liver	Metastatic tumor tissue		Naïve	-	-
				GSM6204111_P03	GSM6204111_P03		Pancreas	Primary tumor tissue		Chemotherapy	Folfirinox	PR
				GSM6204112_P04	GSM6204112_P04		Pancreas	Primary tumor tissue		Naïve	-	-
				GSM6204113_P05	GSM6204113_P05		Pancreas	Primary tumor tissue		Naïve	-	-
				GSM6204114_P06	GSM6204114_P06		Pancreas	Primary tumor tissue		Chemotherapy	Folfirinox,Gemcitabine/Abraxane	PD
				GSM6204115_P07	GSM6204115_P07		Pancreas	Primary tumor tissue		Naïve	-	-
				GSM6204116_P08	GSM6204116_P08		Pancreas	Primary tumor tissue		Chemotherapy	Gemcitabine/Abraxane	SD
				GSM6204117_P09	GSM6204117_P09		Pancreas	Primary tumor tissue		Naïve	-	-
				GSM6204118_P10	GSM6204118_P10		Pancreas	Primary tumor tissue		Chemotherapy and XRT	Folfirinox,Sterotactic body radiation therapy	SD
				GSM6204119_P11	GSM6204119_P11		Liver	Metastatic tumor tissue		Chemotherapy	Folfirinox	PD
				GSM6204120_P12	GSM6204120_P12		Pancreas	Primary tumor tissue		Chemotherapy	Folfirinox,Gemcitabine/Abraxane	PD
				GSM6204121_P13	GSM6204121_P13		Pancreas	Primary tumor tissue		Naïve	-	-
				GSM6204122_P14	GSM6204122_P14		Pancreas	Primary tumor tissue		Chemotherapy	Folfirinox	PR
				GSM6204123_P15	GSM6204123_P15		Pancreas	Primary tumor tissue		Naïve	-	-
				GSM6204124_P16	GSM6204124_P16		Liver	Metastatic tumor tissue		Naïve	-	-
				GSM6204125_P17	GSM6204125_P17		Liver	Metastatic tumor tissue		Chemotherapy	Folfirinox	NA
				GSM6204126_P18	GSM6204126_P18		Liver	Metastatic tumor tissue		Naïve	-	-
				GSM6204127_P19	GSM6204127_P19		Pancreas	Primary tumor tissue		Naïve	-	-
				GSM6204128_P20	GSM6204128_P20		Pancreas	Primary tumor tissue		Naïve	-	-
				GSM6204129_P21	GSM6204129_P21		Liver	Metastatic tumor tissue		Naïve	-	-
				GSM6204130_P22	GSM6204130_P22		Pancreas	Primary tumor tissue		Naïve	-	-
				GSM6204131_P23	GSM6204131_P23		Pancreas	Primary tumor tissue		Naïve	-	-
				GSM6204132_P24	GSM6204132_P24		Liver	Metastatic tumor tissue		Naïve	-	-
				GSM6204133_P25	GSM6204133_P25		Liver	Metastatic tumor tissue		Naïve	-	-
				GSM6204134_P26	GSM6204134_P26		Pancreas	Primary tumor tissue		Naïve	-	-
				GSM6204135_P27	GSM6204135_P27		Liver	Metastatic tumor tissue		Naïve	-	-
GSE212966_PDAC	PMID: 36944944	GSE212966	Pancreas	GSM6567157_PDAC1	GSM6567157_PDAC1	PDAC	Pancreas	Primary tumor tissue	-	Naïve	-	-
				GSM6567159_PDAC2	GSM6567159_PDAC2	PDAC		Primary tumor tissue
				GSM6567160_PDAC3	GSM6567160_PDAC3	PDAC		Primary tumor tissue
				GSM6567161_PDAC4	GSM6567161_PDAC4	PDAC		Primary tumor tissue
				GSM6567163_PDAC5	GSM6567163_PDAC5	PDAC		Primary tumor tissue
				GSM6567164_PDAC6	GSM6567164_PDAC6	PDAC		Primary tumor tissue
				GSM6567165_ADJ1	GSM6567165_ADJ1	Normal		Uninvolved normal tissue
				GSM6567166_ADJ2	GSM6567166_ADJ2	Normal		Uninvolved normal tissue
				GSM6567171_ADJ6	GSM6567171_ADJ6	Normal		Uninvolved normal tissue
GSE152938_RCC	PMID: 34722263	GSE152938	Kidney	GSE152938_RCC_Pt1	GSE152938_RCC_Pt1_tumor	pRCC	Kidney	Primary tumor tissue	-	Naïve	-	-
				GSE152938_RCC_Pt2	GSE152938_RCC_Pt2_tumor	ccRCC		Primary tumor tissue
				GSE152938_RCC_Pt3	GSE152938_RCC_Pt3_tumor	ccRCC		Primary tumor tissue
				GSE152938_RCC_Pt4	GSE152938_RCC_Pt4_tumor	chRCC		Primary tumor tissue
					GSE152938_RCC_Pt4_normal	Normal		Uninvolved normal tissue
GSE159115_RCC	PMID: 34099557	GSE159115	Kidney	SCS_2005	SI_18854	ccRCC	Kidney	Primary tumor tissue	-	Naïve	-	-
				SCS_2006	SI_18855	ccRCC		Primary tumor tissue
					SI_18856	Normal		Uninvolved normal tissue
				SS_2007	SI_19703	ccRCC		Primary tumor tissue
					SI_19704	Normal		Uninvolved normal tissue
				SS_2014	SI_21255	Normal		Uninvolved normal tissue
					SI_21256	Normal		Uninvolved normal tissue
				SS_2016	S1_21561	chRCC		Primary tumor tissue
				SS_2017	SI_22368	ccRCC		Primary tumor tissue
					SI_22369	Normal		Uninvolved normal tissue
				SS_2022	SI_22604	ccRCC		Primary tumor tissue
					SI_22605	Normal		Uninvolved normal tissue
				SS_2023	SI_23459	ccRCC		Primary tumor tissue
				SS_2026	SI_23843	ccRCC		Primary tumor tissue
SCP1288_RCC	PMID: 33711272	SCP1288	Kidney	SCP1288_P55	SCP1288_P55	ccRCC	Abdominal Mass	Metastatic tumor tissue	-	immunotherapy and targeted therapy	aPD-1	PR
				SCP1288_P915	SCP1288_P915	ccRCC	Kidney	Primary tumor tissue		immunotherapy	aPD-1 + aCTLA-4	PR
				SCP1288_P913	SCP1288_P913	ccRCC	Lung	Metastatic tumor tissue		immunotherapy and targeted therapy	aPD1 + VEGF TKI	SD
				SCP1288_P906	SCP1288_P906	pRCC	Lymph node	Metastatic tumor tissue		immunotherapy and targeted therapy	aPD-1	PD
				SCP1288_P912	SCP1288_P912	ccRCC	Lymph node	Metastatic tumor tissue		immunotherapy and targeted therapy	aPD1 + VEGF TKI	NE
				SCP1288_P76	SCP1288_P76	ccRCC	Kidney	Primary tumor tissue		-	-	-
				SCP1288_P916	SCP1288_P916	ccRCC	Lymph node	Metastatic tumor tissue		-	-	-
				SCP1288_P90	SCP1288_P90	ccRCC	Kidney	Primary tumor tissue		-	-	-
PRJCA008573_CESC	PMID: 36706185	PRJCA008573	Cervix	CESE1	CESE1	CESC	Cervix	Primary tumor tissue	HPV	-	-	-
				CESE2	CESE2	CESC		Primary tumor tissue	HPV
				CESE3	CESE3	CESC		Primary tumor tissue	HPV
				CESE4	CESE4	CESC		Primary tumor tissue	HPV
				CESE5	CESE5	CESC		Primary tumor tissue	HPV
				CESE6	CESE6	CESC		Primary tumor tissue	HPV
				CESE7	CESE7	CESC		Primary tumor tissue	HPV
				CESE8	CESE8	CESC		Primary tumor tissue	HPV
				NC1	NC1	Normal		Uninvolved normal tissue	-
				NC2	NC2	Normal		Uninvolved normal tissue	-
				NC3	NC3	Normal		Uninvolved normal tissue	-
GSE207422_LC	PMID: 36869384	GSE207422	Lung	GSE207422_P01	GSE207422_P01	LUSC	Lung	Primary tumor tissue	-	immunotherapy and chemotherapy	Toripalimab+Carboplatin+Docetaxel	NE
				GSE207422_P02	GSE207422_P02	LUAD					Toripalimab+Carboplatin+Pemetrexed	NMPR
				GSE207422_P03	GSE207422_P03	LUSC					Toripalimab+Carboplatin+Gemcitabine	MPR
				GSE207422_P04	GSE207422_P04	LUAD					Toripalimab+Carboplatin+Pemetrexed	NMPR
				GSE207422_P05	GSE207422_P05	LUAD					Toripalimab+Carboplatin+Pemetrexed	NMPR
				GSE207422_P06	GSE207422_P06	LUAD					Toripalimab+Carboplatin+Pemetrexed	MPR (pCR)
				GSE207422_P07	GSE207422_P07	LUSC					Toripalimab+Carboplatin+Gemcitabine	NMPR
				GSE207422_P08	GSE207422_P08	LUAD					Camrelizumab+Carboplatin+Pemetrexed	NMPR
				GSE207422_P09	GSE207422_P09	LUSC					Sintilimab+Carboplatin+Gemcitabine	NMPR
				GSE207422_P10	GSE207422_P10	LUSC					Sintilimab+Carboplatin+Gemcitabine	NMPR
				GSE207422_P11	GSE207422_P11	LUAD					Sintilimab+Carboplatin+Pemetrexed	MPR
				GSE207422_P12	GSE207422_P12	LUAD					Sintilimab+Carboplatin+Pemetrexed	NMPR
				GSE207422_P13	GSE207422_P13	LUSC					Sintilimab+Carboplatin+Gemcitabine	NMPR
				GSE207422_P14	GSE207422_P14	LUSC					Sintilimab+Carboplatin+Gemcitabine	MPR
				GSE207422_P15	GSE207422_P15	LUAD					Sintilimab+Carboplatin+Pemetrexed	NMPR
GSE127465_LC	PMID: 30979687	GSE127465	Lung	p1	p1t1	LUSC	Lung	Primary tumor tissue	None	Naïve	-	-
					p1t2
					p1t3
					p1t4
				p2	p2t1	LUSC				Chemotherapy and XRT
					p2t2
				p3	p3t1	LUAD				Naïve
					p3t2
					p3t3
				p4	p4t1	LUAD				Naïve
					p4t2
					p4t3
				p5	p5t1	LUAD				Naïve
					p5t2
				p6	p6t1	LUAD				Naïve
					p6t2
				p7	p7t1	LUAD				Naïve
					p7t2
huaxi_LC	PMID: 35027529	-	Lung	DL1	BT1A	LUSC	Lung	Primary tumor tissue	-	Naïve	-	-
					BT1B			Primary tumor tissue
					BT1C			Primary tumor tissue
				DL2	BT2A	LUSC		Primary tumor tissue
					BT2B			Primary tumor tissue
					BT1247			Primary tumor tissue
				DL3	BT1290	LUAD		Primary tumor tissue
					BT1291			Primary tumor tissue
					BT1292			Primary tumor tissue
					BT1293			Primary tumor tissue
				DL4	BT1294	LUAD		Uninvolved normal tissue
					BT1295			Primary tumor tissue
					BT1296			Primary tumor tissue
					BT1297			Primary tumor tissue
				DL5	BT1298	LULC		Primary tumor tissue
					BT1299			Primary tumor tissue
					BT1300			Primary tumor tissue
					BT1301			Uninvolved normal tissue
				DL6	BT1429	LUAD		Uninvolved normal tissue
					BT1430			Primary tumor tissue
					BT1431			Primary tumor tissue
					BT1432			Primary tumor tissue
				DL7	BT1375	LUSC		Primary tumor tissue
					BT1376			Primary tumor tissue
					BT1377			Primary tumor tissue
					BT1378			Uninvolved normal tissue
				DL8	BT1425	Pleomorphic		Uninvolved normal tissue
					BT1426			Primary tumor tissue
					BT1427			Primary tumor tissue
					BT1428			Uninvolved normal tissue
				PA01	2018jz17	LUAD		Primary tumor tissue
				PA02	2018jz20	LUAD		Uninvolved normal tissue
				PA03	AK646	LUAD		Uninvolved normal tissue
					AK647			Uninvolved normal tissue
					AK648			Uninvolved normal tissue
					AK649			Uninvolved normal tissue
					AK654			Primary tumor tissue
					AK655			Primary tumor tissue
					AK656			Primary tumor tissue
					AK657			Primary tumor tissue
				PA04	2018jz57	LUAD		Primary tumor tissue
				PA05	2018jz50	LUAD		Primary tumor tissue
				PA06	2018jz59	LUAD		Primary tumor tissue
				PA07	2018jz54	LUAD		Primary tumor tissue
					2018jz63			Uninvolved normal tissue
				PA08	2018jz18	LUAD		Uninvolved normal tissue
					2018jz19			Primary tumor tissue
				PA09	2018jz33	LUAD		Primary tumor tissue
					2018jz34			Uninvolved normal tissue
				PA10	AK2851	LUAD		Uninvolved normal tissue
					AK2852			Uninvolved normal tissue
					AK2853			Uninvolved normal tissue
					AK2854			Uninvolved normal tissue
				PA11	2018jz24	LUAD		Uninvolved normal tissue
					2018jz44			Primary tumor tissue
					2018jz45			Uninvolved normal tissue
				PA12	2018jz58	LUAD		Primary tumor tissue
				PA13	2018jz1	LUAD		Primary tumor tissue
					2018jz2			Uninvolved normal tissue
				PA14	2018jz28	LUAD		Primary tumor tissue
				PA15	2018jz40	LUAD		Uninvolved normal tissue
					2018jz41			Primary tumor tissue
				PA16	AK4433	LUAD		Uninvolved normal tissue
					AK4434			Uninvolved normal tissue
					AK4436			Uninvolved normal tissue
					AK4556			Primary tumor tissue
					AK4557			Primary tumor tissue
					AK4558			Primary tumor tissue
					AK4559			Primary tumor tissue
				PA17	2018jz21	LUAD		Primary tumor tissue
					2018jz22			Uninvolved normal tissue
				PA18	2018jz53	LUAD		Primary tumor tissue
				PA19	2018jz7	LUAD		Primary tumor tissue
					2018jz8			Uninvolved normal tissue
				PA20	2018jz23	LUAD		Primary tumor tissue
				PA21	2018jz25	LUAD		Uninvolved normal tissue
					2018jz26			Primary tumor tissue
				PS01	2018jz12	LUSC		Primary tumor tissue
					2018jz15			Uninvolved normal tissue
				PS02	2018jz11	LUSC		Primary tumor tissue
					2018jz14			Uninvolved normal tissue
				PS03	2018jz46	LUSC		Primary tumor tissue
					2018jz47			Uninvolved normal tissue
				PS04	AK650	LUSC		Uninvolved normal tissue
					AK651			Uninvolved normal tissue
					AK652			Uninvolved normal tissue
					AK653			Uninvolved normal tissue
					AK658			Primary tumor tissue
					AK659			Primary tumor tissue
					AK660			Primary tumor tissue
					AK661			Primary tumor tissue
				PS05	AK831	LUSC		Uninvolved normal tissue
					AK832			Uninvolved normal tissue
					AK833			Uninvolved normal tissue
					AK834			Uninvolved normal tissue
					AK2831			Primary tumor tissue
					AK2833			Primary tumor tissue
					AK2834			Primary tumor tissue
				PS06	AK576	LUSC		Primary tumor tissue
					AK3272			Primary tumor tissue
					AK3273			Primary tumor tissue
					AK3274			Primary tumor tissue
					AK3714			Uninvolved normal tissue
					AK3715			Uninvolved normal tissue
					AK3716			Uninvolved normal tissue
					AK4295			Primary tumor tissue
					AK4296			Primary tumor tissue
					AK4297			Primary tumor tissue
					AK4298			Primary tumor tissue
				PS07	2018jz4	LUSC		Primary tumor tissue
					2018jz5			Uninvolved normal tissue
				PS08	2018jz16	LUSC		Primary tumor tissue
				PS09	2018jz36	LUSC		Uninvolved normal tissue
					2018jz37			Primary tumor tissue
				PS10	2018jz38	LUSC		Primary tumor tissue
					2018jz39			Uninvolved normal tissue
				PS11	2018jz27	LUSC		Primary tumor tissue
